# Supplementary material for: Structural basis of adenylyl cyclase 9 activation
Source: Nat Commun. 2022 Feb 24;13:1045. doi: 10.1038/s41467-022-28685-y (PMC8873477; doi:10.1038/s41467-022-28685-y)
Supplement: Supplementary file 8 — Source Data [file 41467_2022_28685_MOESM8_ESM.xlsx]

## Sheet: Figure1
Fig 1a
	AC9		C8		A9		E9		A10		G10		A11		C11		C12		E1		F1		G2		C3		D3		E3		F3		G3		H3		A4		B4		C4		D4
	36.756	33.9358	45.4218	52.9224	34.351	33.64	44.8407	48.4103	25.487	28.3089	39.5988	44.2712	41.1616	49.2094	30.8977	34.5936	26.7591	25.64	21.9531	23.342	25.4516	25.9491	20.9675	23.1345	19.8387	21.7018	20.1253	23.587	22.44	22.0153	19.8092	17.2493	23.8673	21.7217	27.5032	24.6709	18.113	19.3685	25.5812	27.9181	101	92.0259	28.4181	24.0506
Fig 1b
	AC9-Gas		C8		A9		E9		A10		G10		A11		C11		C12		E1		F1		G2		C3		D3		E3		F3		G3		H3		A4		B4		C4		D4
	168.315	220.455	196.706	250.146	161.002	188.373	198.847	239.389	156.587	232.712	192.165	184.767	202.445	254.879	159.793	185.152	156.08	175.329	154.669	178.141	155.197	177.183	141.092	172.939	142.605	180.39	133.614	182.372	152.137	198.989	131.56	168.882	141.291	196.524	147.149	182.104	135.469	153.565	148.343	181.644	154.46	205.159	147.096	189.532
Fig 1c
	C4	Rv1625c	Rv1625c + C4	AC9	AC9 + C4	AC91250	AC91250 + C4	AC5	AC5 + C4	AC8	AC8 + C4	AC6	AC6 + C4
	3.39596	109.965	109.946	37.1212	97.2617	21.087	65.9745	18.6876	18.6876	64.7872	65.8973	15.2278	17.4145
	5.12121	105.839	115.4	33.5399	103.6	25.9556	110.513	19.4252	41.4041	64.7058	66.5373	12.6934	18.6078
	11.324	110.13	104.508	29.9257	86.9735	20.2964	76.1531	5.41416	2.22102	62.73	69.6581	14.3823	20.7397
				16.0965	44.7093	34.8513	113.689
	One-way ANOVA, followed by Tukey' multiple comparisons test (all datasets included)
	Number of families	1
	Number of comparisons per family	78
	Alpha	0.05
	Tukey's multiple comparisons test	Mean Diff.	95.00% CI of diff.	Below threshold?	Summary	Adjusted P Value
	C4 vs. Rv1625c	-102	-140.9 to -63.21	Yes	****	<0.0001
	C4 vs. Rv1625c + C4	-103.3	-142.2 to -64.51	Yes	****	<0.0001
	C4 vs. AC9	-22.56	-58.87 to 13.76	No	ns	0.5791
	C4 vs. AC9 + C4	-76.52	-112.8 to -40.21	Yes	****	<0.0001
	C4 vs. AC91250	-18.93	-55.25 to 17.38	No	ns	0.7982
	C4 vs. AC91250 + C4	-84.97	-121.3 to -48.65	Yes	****	<0.0001
	C4 vs. AC5	-7.895	-46.72 to 30.93	No	ns	>0.9999
	C4 vs. AC5 + C4	-14.16	-52.98 to 24.67	No	ns	0.9795
	C4 vs. AC8	-57.46	-96.28 to -18.64	Yes	***	0.0006
	C4 vs. AC8 + C4	-60.75	-99.57 to -21.93	Yes	***	0.0003
	C4 vs. AC6	-7.487	-46.31 to 31.34	No	ns	>0.9999
	C4 vs. AC6 + C4	-12.31	-51.13 to 26.52	No	ns	0.9935
	Rv1625c vs. Rv1625c + C4	-1.307	-40.13 to 37.52	No	ns	>0.9999
	Rv1625c vs. AC9	79.47	43.16 to 115.8	Yes	****	<0.0001
	Rv1625c vs. AC9 + C4	25.51	-10.81 to 61.82	No	ns	0.3967
	Rv1625c vs. AC91250	83.1	46.78 to 119.4	Yes	****	<0.0001
	Rv1625c vs. AC91250 + C4	17.06	-19.25 to 53.38	No	ns	0.8849
	Rv1625c vs. AC5	94.14	55.31 to 133.0	Yes	****	<0.0001
	Rv1625c vs. AC5 + C4	87.87	49.05 to 126.7	Yes	****	<0.0001
	Rv1625c vs. AC8	44.57	5.747 to 83.39	Yes	*	0.0138
	Rv1625c vs. AC8 + C4	41.28	2.457 to 80.10	Yes	*	0.0292
	Rv1625c vs. AC6	94.54	55.72 to 133.4	Yes	****	<0.0001
	Rv1625c vs. AC6 + C4	89.72	50.90 to 128.5	Yes	****	<0.0001
	Rv1625c + C4 vs. AC9	80.78	44.46 to 117.1	Yes	****	<0.0001
	Rv1625c + C4 vs. AC9 + C4	26.82	-9.501 to 63.13	No	ns	0.3254
	Rv1625c + C4 vs. AC91250	84.4	48.09 to 120.7	Yes	****	<0.0001
	Rv1625c + C4 vs. AC91250 + C4	18.37	-17.95 to 54.69	No	ns	0.827
	Rv1625c + C4 vs. AC5	95.44	56.62 to 134.3	Yes	****	<0.0001
	Rv1625c + C4 vs. AC5 + C4	89.18	50.36 to 128.0	Yes	****	<0.0001
	Rv1625c + C4 vs. AC8	45.88	7.054 to 84.70	Yes	*	0.0102
	Rv1625c + C4 vs. AC8 + C4	42.59	3.764 to 81.41	Yes	*	0.0218
	Rv1625c + C4 vs. AC6	95.85	57.03 to 134.7	Yes	****	<0.0001
	Rv1625c + C4 vs. AC6 + C4	91.03	52.21 to 129.9	Yes	****	<0.0001
	AC9 vs. AC9 + C4	-53.97	-87.59 to -20.34	Yes	***	0.0002
	AC9 vs. AC91250	3.623	-30.00 to 37.25	No	ns	>0.9999
	AC9 vs. AC91250 + C4	-62.41	-96.03 to -28.79	Yes	****	<0.0001
	AC9 vs. AC5	14.66	-21.65 to 50.98	No	ns	0.9566
	AC9 vs. AC5 + C4	8.4	-27.92 to 44.72	No	ns	0.9997
	AC9 vs. AC8	-34.9	-71.22 to 1.412	No	ns	0.0686
	AC9 vs. AC8 + C4	-38.19	-74.51 to -1.877	Yes	*	0.0323
	AC9 vs. AC6	15.07	-21.25 to 51.39	No	ns	0.9475
	AC9 vs. AC6 + C4	10.25	-26.07 to 46.57	No	ns	0.9977
	AC9 + C4 vs. AC91250	57.59	23.97 to 91.21	Yes	****	<0.0001
	AC9 + C4 vs. AC91250 + C4	-8.446	-42.07 to 25.18	No	ns	0.9992
	AC9 + C4 vs. AC5	68.63	32.31 to 104.9	Yes	****	<0.0001
	AC9 + C4 vs. AC5 + C4	62.37	26.05 to 98.68	Yes	****	<0.0001
	AC9 + C4 vs. AC8	19.06	-17.25 to 55.38	No	ns	0.7914
	AC9 + C4 vs. AC8 + C4	15.77	-20.54 to 52.09	No	ns	0.929
	AC9 + C4 vs. AC6	69.03	32.72 to 105.4	Yes	****	<0.0001
	AC9 + C4 vs. AC6 + C4	64.22	27.90 to 100.5	Yes	****	<0.0001
	AC91250 vs. AC91250 + C4	-66.03	-99.66 to -32.41	Yes	****	<0.0001
	AC91250 vs. AC5	11.04	-25.28 to 47.35	No	ns	0.9955
	AC91250 vs. AC5 + C4	4.777	-31.54 to 41.09	No	ns	>0.9999
	AC91250 vs. AC8	-38.53	-74.84 to -2.211	Yes	*	0.0299
	AC91250 vs. AC8 + C4	-41.82	-78.13 to -5.501	Yes	*	0.0134
	AC91250 vs. AC6	11.45	-24.87 to 47.76	No	ns	0.9938
	AC91250 vs. AC6 + C4	6.627	-29.69 to 42.94	No	ns	>0.9999
	AC91250 + C4 vs. AC5	77.07	40.76 to 113.4	Yes	****	<0.0001
	AC91250 + C4 vs. AC5 + C4	70.81	34.50 to 107.1	Yes	****	<0.0001
	AC91250 + C4 vs. AC8	27.51	-8.808 to 63.82	No	ns	0.2909
	AC91250 + C4 vs. AC8 + C4	24.22	-12.10 to 60.53	No	ns	0.4738
	AC91250 + C4 vs. AC6	77.48	41.17 to 113.8	Yes	****	<0.0001
	AC91250 + C4 vs. AC6 + C4	72.66	36.35 to 109.0	Yes	****	<0.0001
	AC5 vs. AC5 + C4	-6.262	-45.09 to 32.56	No	ns	>0.9999
	AC5 vs. AC8	-49.57	-88.39 to -10.74	Yes	**	0.0042
	AC5 vs. AC8 + C4	-52.86	-91.68 to -14.03	Yes	**	0.0019
	AC5 vs. AC6	0.4078	-38.42 to 39.23	No	ns	>0.9999
	AC5 vs. AC6 + C4	-4.412	-43.24 to 34.41	No	ns	>0.9999
	AC5 + C4 vs. AC8	-43.3	-82.13 to -4.480	Yes	*	0.0185
	AC5 + C4 vs. AC8 + C4	-46.59	-85.42 to -7.770	Yes	**	0.0086
	AC5 + C4 vs. AC6	6.67	-32.15 to 45.49	No	ns	>0.9999
	AC5 + C4 vs. AC6 + C4	1.85	-36.97 to 40.67	No	ns	>0.9999
	AC8 vs. AC8 + C4	-3.29	-42.11 to 35.53	No	ns	>0.9999
	AC8 vs. AC6	49.97	11.15 to 88.80	Yes	**	0.0038
	AC8 vs. AC6 + C4	45.15	6.330 to 83.98	Yes	*	0.012
	AC8 + C4 vs. AC6	53.26	14.44 to 92.09	Yes	**	0.0017
	AC8 + C4 vs. AC6 + C4	48.44	9.620 to 87.27	Yes	**	0.0055
	AC6 vs. AC6 + C4	-4.819	-43.64 to 34.00	No	ns	>0.9999
Fig 1d
	Concentration, M	AC9+C4			AC9+Gas					Concentration, M	AC91250+C4				AC91250+Gas
	0	38.7407	50.3463	20.1736	19.5309	38.594	30.7904			0	38.7687	36.3094	43.7449	29.9356	29.6103	21.1674	36.0863
	3.3e-10			22.5657						3.3e-10			49.3505	31.3709
	1e-09		61.1366	25.8818	20.0729	37.4558	29.2969			1e-09		45.0098	54.1758	36.7492	28.8221	21.1604	41.8937
	3.3e-09		75.1508	34.41	20.2369	40.3654	31.7426			3.3e-09		54.949	69.4682	17.5751	35.8798	23.0138	50.2613
	1e-08		119.625	54.2185	25.7774	47.0591	37.932			1e-08		91.0681	109.523	76.827	52.4403	31.1649	74.7536
	3.3e-08	116.791	151.987	57.7688	37.9424	64.0194	53.8979			3.3e-08	116.503	109.991	129.566	91.6853	105.771	59.8795	134.098
	1e-07	116.975	148.41	63.2453	65.6807	108.463	87.1406			1e-07	123.122	118.431	134.461	101.206	215.834	134.804	270.37
	3.3e-07	120.313	163.28	63.2453	116.465	171.962	146.236			3.3e-07	124.611	119.401	134.461	101.206	511.389	282.709	492.744
	5e-07	116.339	163.28	63.6381		210.511	170.244			5e-07	128.56	119.401	130.086	106.226	519.608	374.645	506.063
	1e-06	120.461	149.178		173.703	259.5	227.52			1e-06	132.437	118.172			681.702	484.941	635.364
	3.3e-06	123.18				333.054	276.924			3.3e-06	132.632				762.789	602.355	656.756
	1e-05	123.18								1e-05	132.632
Fig 1e
	AC1							AC2							AC5							AC6							AC9
	Vehicle	D4	C4	Gsα				Vehicle	D4	C4	Gsα				Vehicle	D4	C4	Gsα				Vehicle	D4	C4	Gsα				Vehicle	D4	C4	Gsα
	203.035	181.417	191.251	399.286				215.315	292.922	225.146	6241.69				44.6553	44.817	33.309	3320.17				33.9414	34.964	36.198	7430.95				74.7604	71.628	160.917	6336.83
	225.194	176.276	210.82	662.544				247.603	253.174	229.97	6856.86				40.4739	32.1564	35.0827	2029.93				26.5587	21.4664	22.4201	2863.29				103.959	101.393	168.571	3965.99
	140.804	145.917	133.311	445.675				161.504	138.723	173.194	6993.15				23.4941	20.2725	24.8231	1578.64				20.5035	16.1588	18.4846	2478				62.5175	59.8897	101.767	4749.08
																													62.337	67.3574	131.06	5852.04
	One-way ANOVA, followed by Tukey's multiple comparisons test
	Number of families	1						Number of families	1						Number of families	1						Number of families	1						Number of families	1
	Number of comparisons per family	3						Number of comparisons per family	3						Number of comparisons per family	3						Number of comparisons per family	3						Number of comparisons per family	3
	Alpha	0.05						Alpha	0.05						Alpha	0.05						Alpha	0.05						Alpha	0.05
	Tukey's multiple comparisons test	Mean Diff.	95.00% CI of diff.	Below threshold?	Summary	Adjusted P Value		Tukey's multiple comparisons test	Mean Diff.	95.00% CI of diff.	Below threshold?	Summary	Adjusted P Value		Tukey's multiple comparisons test	Mean Diff.	95.00% CI of diff.	Below threshold?	Summary	Adjusted P Value		Tukey's multiple comparisons test	Mean Diff.	95.00% CI of diff.	Below threshold?	Summary	Adjusted P Value		Tukey's multiple comparisons test	Mean Diff.	95.00% CI of diff.	Below threshold?	Summary	Adjusted P Value
	Vehicle vs. D4	21.81	-68.60 to 112.2	No	ns	0.7502		Vehicle vs. D4	-20.13	-159.6 to 119.3	No	ns	0.8992		Vehicle vs. D4	3.792	-21.52 to 29.11	No	ns	0.8921		Vehicle vs. D4	2.805	-18.93 to 24.54	No	ns	0.9183		Vehicle vs. D4	0.8266	-45.43 to 47.08	No	ns	0.9986
	Vehicle vs. C4	11.22	-79.19 to 101.6	No	ns	0.9242		Vehicle vs. C4	-1.296	-140.7 to 138.1	No	ns	0.9996		Vehicle vs. C4	5.136	-20.18 to 30.45	No	ns	0.8137		Vehicle vs. C4	1.3	-20.43 to 23.03	No	ns	0.9817		Vehicle vs. C4	-64.69	-110.9 to -18.43	Yes	**	0.0091
	D4 vs. C4	-10.59	-101.0 to 79.82	No	ns	0.9321		D4 vs. C4	18.84	-120.6 to 158.3	No	ns	0.911		D4 vs. C4	1.344	-23.97 to 26.66	No	ns	0.9855		D4 vs. C4	-1.505	-23.24 to 20.23	No	ns	0.9755		D4 vs. C4	-65.51	-111.8 to -19.26	Yes	**	0.0084

## Sheet: FigureS2
[DARPin], nM	C4			BC4		C4, Mn2+
0	1	1	1	1	1	9.5704	8.2581	9.3731
3	1.0412	1.1567	1.0694	0.9131	1.0652	9.9284	17.529	10.8354
10	1.3296	1.4053	1.2148	1.0776	1.1165	12.4984		14.3131
30	1.6268	1.888	1.8458	0.8961	0.8856	15.2551		18.4036
100	2.1252	2.1653	2.5001	1.0655	1.1105	20.573		21.1157
200	2.0617	2.3509	2.546	0.8347	0.8428	24.6277	23.4714	21.4474
	C4	BC4	C4, Mn2+
[Agonist] vs. response (three parameters)		Ambiguous
Best-fit values
Bottom	0.9647	1.021	10.09
Top	2.584	~ -3.162e+014	24.92
EC50	30.63	~ 4.894e+017	32.26
logEC50	1.486	~ 17.69	1.509
Span	1.619	~ -3.162e+014	14.83
95% CI (profile likelihood)
Bottom	0.8227 to 1.100	???	7.540 to 12.33
Top	2.364 to 2.881	(Very wide)	21.11 to 36.48
EC50	17.42 to 57.39	(Very wide)	8.374 to 192.2
logEC50	1.241 to 1.759	(Very wide)	0.9229 to 2.284
Goodness of Fit
Degrees of Freedom	15	9	12
R squared	0.9439	0.2171	0.8687
Sum of Squares	0.2991	0.09452	57.66
Sy.x	0.1412	0.1025	2.192
Constraints
EC50	EC50 > 0	EC50 > 0	EC50 > 0
Number of points
# of X values	18	18	18
# Y values analyzed	18	12	15

## Sheet: FigureS3
Fig S3b						Fig S3c								Fig S3d
Fluorescence intensity measurements done using ImageJ (Fiji)														AC9			AC9+C4			C4
														t, min	a.f.u.		t, min	a.f.u.		t, min	a.f.u.
AC9 + C4	AC9	C4	pcDNA											0	18.5028		0	18.6834		0	18.7159
11333.4	4837.13	709.972	1557.93											0.00720005	18.5034		0.00720005	18.6786		0.00720005	18.7116
3271.56	3548.31	591.155	579.895											0.0144001	18.5042		0.0144001	18.6733		0.0144001	18.7097
6784.89	14169.7	1550	1807.45											0.0216001	18.505		0.0216001	18.6679		0.0216001	18.7103
3518.12	4409.69	1166	1012.72											0.0288002	18.5057		0.0288002	18.6628		0.0288002	18.7131
3179.98	3849.73	352.094	1547.4											0.0360002	18.5063		0.0360002	18.6583		0.0360002	18.7174
5863.18	9027.9	327.05	1204.99											0.0432003	18.5068		0.0432003	18.6551		0.0432003	18.7226
3293.77	6819.34	252.052	1638.76											0.0504003	18.5069		0.0504003	18.6536		0.0504003	18.7279
														0.0576004	18.5064		0.0576004	18.654		0.0576004	18.733
														0.0648004	18.5051		0.0648004	18.656		0.0648004	18.7379
Statistics	Analysis done in GraphPad Prism 9.0.0													0.0720005	18.5031		0.0720005	18.6592		0.0720005	18.7425
ordinary one-way ANOVA summary														0.0792005	18.5007		0.0792005	18.6629		0.0792005	18.7473
F	9.957													0.0864006	18.4981		0.0864006	18.6665		0.0864006	18.7521
P value	0.000188937													0.0936006	18.4959		0.0936006	18.6696		0.0936006	18.7571
P value summary	***													0.100801	18.4944		0.100801	18.6715		0.100801	18.7622
Significant diff. among means (P < 0.05)?	Yes													0.108001	18.4941		0.108001	18.672		0.108001	18.767
R squared	0.5545													0.115201	18.4954		0.115201	18.6711		0.115201	18.7712
														0.122401	18.4979		0.122401	18.6691		0.122401	18.7742
														0.129601	18.5014		0.129601	18.6666		0.129601	18.7757
Tkey's multtiple comparisons test														0.136801	18.505		0.136801	18.6643		0.136801	18.7756
Compare samples	Mean Diff.	95.00% CI of diff.	Below threshold?	Summary	Adjusted P Value									0.144001	18.5079		0.144001	18.6625		0.144001	18.7741
AC9 + C4 vs. AC9	-1345	-4973 to 2282	No	ns	0.737755									0.151201	18.5093		0.151201	18.6616		0.151201	18.7714
AC9 + C4 vs. C4	4614	986.4 to 8241	Yes	**	0.00911241									0.158401	18.5087		0.158401	18.6617		0.158401	18.7677
AC9 + C4 vs. pcDNA	3985	357.7 to 7612	Yes	*	0.0275625									0.165601	18.506		0.165601	18.6628		0.165601	18.7631
AC9 vs. C4	5959	2332 to 9586	Yes	***	0.000739525									0.172801	18.5017		0.172801	18.6647		0.172801	18.7579
AC9 vs. pcDNA	5330	1703 to 8958	Yes	**	0.00242724									0.180001	18.4965		0.180001	18.6672		0.180001	18.7525
C4 vs. pcDNA	-628.7	-4256 to 2999	No	ns	0.963201									0.187201	18.4915		0.187201	18.6698		0.187201	18.7468
														0.194401	18.4871		0.194401	18.6723		0.194401	18.741
														0.201601	18.4839		0.201601	18.6741		0.201601	18.7347
														0.208801	18.4818		0.208801	18.6748		0.208801	18.7282
														0.216001	18.4809		0.216001	18.6742		0.216001	18.7218
														0.223201	18.4809		0.223201	18.6723		0.223201	18.7161
														0.230401	18.4814		0.230401	18.6696		0.230401	18.7118
														0.237602	18.4823		0.237602	18.6668		0.237602	18.7096
														0.244802	18.4836		0.244802	18.6645		0.244802	18.71
														0.252002	18.4856		0.252002	18.6632		0.252002	18.7136
														0.259202	18.4885		0.259202	18.6633		0.259202	18.7202
														0.266402	18.4926		0.266402	18.6651		0.266402	18.7298
														0.273602	18.4975		0.273602	18.669		0.273602	18.7415
														0.280802	18.5027		0.280802	18.6748		0.280802	18.7542
														0.288002	18.5077		0.288002	18.6818		0.288002	18.7667
														0.295202	18.5117		0.295202	18.6893		0.295202	18.7778
														0.302402	18.5144		0.302402	18.6965		0.302402	18.7868
														0.309602	18.5152		0.309602	18.7031		0.309602	18.7935
														0.316802	18.5143		0.316802	18.7088		0.316802	18.7979
														0.324002	18.5121		0.324002	18.7136		0.324002	18.8006
														0.331202	18.5092		0.331202	18.7172		0.331202	18.8021
														0.338402	18.5062		0.338402	18.7197		0.338402	18.8031
														0.345602	18.5035		0.345602	18.7211		0.345602	18.8042
														0.352802	18.5017		0.352802	18.7219		0.352802	18.8056
														0.360002	18.5009		0.360002	18.7227		0.360002	18.8075
														0.367202	18.5012		0.367202	18.7238		0.367202	18.8095
														0.374402	18.5024		0.374402	18.7254		0.374402	18.8113
														0.381602	18.5041		0.381602	18.7276		0.381602	18.8123
														0.388802	18.5062		0.388802	18.7306		0.388802	18.8119
														0.396003	18.5085		0.396003	18.7344		0.396003	18.8099
														0.403203	18.5108		0.403203	18.7387		0.403203	18.8062
														0.410403	18.5129		0.410403	18.7428		0.410403	18.8007
														0.417603	18.5145		0.417603	18.7459		0.417603	18.7938
														0.424803	18.5155		0.424803	18.7473		0.424803	18.7861
														0.432003	18.5159		0.432003	18.7465		0.432003	18.7782
														0.439203	18.5158		0.439203	18.7435		0.439203	18.7709
														0.446403	18.5151		0.446403	18.7386		0.446403	18.7647
														0.453603	18.5137		0.453603	18.7325		0.453603	18.76
														0.460803	18.5116		0.460803	18.726		0.460803	18.7573
														0.468003	18.5091		0.468003	18.72		0.468003	18.7562
														0.475203	18.5067		0.475203	18.7155		0.475203	18.7562
														0.482403	18.5048		0.482403	18.7128		0.482403	18.7566
														0.489603	18.5035		0.489603	18.7121		0.489603	18.7568
														0.496803	18.503		0.496803	18.713		0.496803	18.7566
														0.504003	18.5035		0.504003	18.7147		0.504003	18.7559
														0.511203	18.5051		0.511203	18.7165		0.511203	18.7548
														0.518403	18.5079		0.518403	18.7176		0.518403	18.7535
														0.525603	18.5113		0.525603	18.7177		0.525603	18.7523
														0.532803	18.5153		0.532803	18.7169		0.532803	18.752
														0.540003	18.5196		0.540003	18.7153		0.540003	18.7531
														0.547203	18.5242		0.547203	18.7131		0.547203	18.7554
														0.554404	18.5288		0.554404	18.7107		0.554404	18.7583
														0.561604	18.5331		0.561604	18.7084		0.561604	18.7609
														0.568804	18.5367		0.568804	18.7065		0.568804	18.7628
														0.576004	18.5392		0.576004	18.7048		0.576004	18.7637
														0.583204	18.5403		0.583204	18.7032		0.583204	18.7635
														0.590404	18.5396		0.590404	18.7013		0.590404	18.7621
														0.597604	18.537		0.597604	18.699		0.597604	18.7598
														0.604804	18.5329		0.604804	18.697		0.604804	18.7573
														0.612004	18.5279		0.612004	18.6961		0.612004	18.7556
														0.619204	18.523		0.619204	18.6977		0.619204	18.7555
														0.626404	18.5192		0.626404	18.7027		0.626404	18.757
														0.633604	18.517		0.633604	18.7114		0.633604	18.7601
														0.640804	18.5165		0.640804	18.7235		0.640804	18.7643
														0.648004	18.5175		0.648004	18.7382		0.648004	18.7691
														0.655204	18.5196		0.655204	18.7539		0.655204	18.7737
														0.662404	18.5218		0.662404	18.769		0.662404	18.7773
														0.669604	18.523		0.669604	18.7811		0.669604	18.7793
														0.676804	18.5223		0.676804	18.7881		0.676804	18.7793
														0.684004	18.5194		0.684004	18.7887		0.684004	18.7776
														0.691204	18.5145		0.691204	18.7828		0.691204	18.7745
														0.698404	18.5084		0.698404	18.7716		0.698404	18.7708
														0.705605	18.5016		0.705605	18.757		0.705605	18.7669
														0.712805	18.495		0.712805	18.7407		0.712805	18.7633
														0.720005	18.4892		0.720005	18.7245		0.720005	18.7602
														0.727205	18.4844		0.727205	18.7097		0.727205	18.7578
														0.734405	18.481		0.734405	18.6972		0.734405	18.7561
														0.741605	18.4786		0.741605	18.6876		0.741605	18.7551
														0.748805	18.4768		0.748805	18.6807		0.748805	18.7545
														0.756005	18.4756		0.756005	18.6756		0.756005	18.7544
														0.763205	18.4747		0.763205	18.6713		0.763205	18.7546
														0.770405	18.4745		0.770405	18.667		0.770405	18.7551
														0.777605	18.475		0.777605	18.6623		0.777605	18.7561
														0.784805	18.4764		0.784805	18.6576		0.784805	18.7573
														0.792005	18.4786		0.792005	18.6532		0.792005	18.7584
														0.799205	18.4815		0.799205	18.6495		0.799205	18.7592
														0.806405	18.4847		0.806405	18.6466		0.806405	18.7593
														0.813605	18.4875		0.813605	18.6451		0.813605	18.7587
														0.820805	18.4892		0.820805	18.6452		0.820805	18.7577
														0.828005	18.4893		0.828005	18.6474		0.828005	18.757
														0.835205	18.4879		0.835205	18.6514		0.835205	18.757
														0.842405	18.4852		0.842405	18.6567		0.842405	18.7579
														0.849605	18.4816		0.849605	18.6627		0.849605	18.7597
														0.856805	18.4776		0.856805	18.6688		0.856805	18.7621
														0.864006	18.4742		0.864006	18.6748		0.864006	18.7645
														0.871206	18.472		0.871206	18.6803		0.871206	18.7663
														0.878406	18.4712		0.878406	18.6854		0.878406	18.7666
														0.885606	18.472		0.885606	18.6901		0.885606	18.7645
														0.892806	18.4737		0.892806	18.6947		0.892806	18.7597
														0.900006	18.4762		0.900006	18.6995		0.900006	18.7524
														0.907206	18.4789		0.907206	18.7048		0.907206	18.7437
														0.914406	18.4818		0.914406	18.7102		0.914406	18.7348
														0.921606	18.4843		0.921606	18.7153		0.921606	18.7268
														0.928806	18.4862		0.928806	18.7195		0.928806	18.7206
														0.936006	18.4873		0.936006	18.7225		0.936006	18.717
														0.943206	18.4877		0.943206	18.7239		0.943206	18.716
														0.950406	18.4876		0.950406	18.7235		0.950406	18.7177
														0.957606	18.4872		0.957606	18.7212		0.957606	18.7216
														0.964806	18.4862		0.964806	18.7174		0.964806	18.727
														0.972006	18.4847		0.972006	18.7128		0.972006	18.7331
														0.979206	18.4829		0.979206	18.7081		0.979206	18.7393
														0.986406	18.4807		0.986406	18.7037		0.986406	18.7454
														0.993606	18.4786		0.993606	18.6999		0.993606	18.7515
														1.00081	18.4765		1.00081	18.6967		1.00081	18.7577
														1.00801	18.4749		1.00801	18.6941		1.00801	18.764
														1.01521	18.4738		1.01521	18.6925		1.01521	18.7706
														1.02241	18.4736		1.02241	18.6919		1.02241	18.7773
														1.02961	18.4742		1.02961	18.6923		1.02961	18.7839
														1.03681	18.4757		1.03681	18.6935		1.03681	18.7897
														1.04401	18.4778		1.04401	18.6954		1.04401	18.7941
														1.05121	18.48		1.05121	18.698		1.05121	18.7963
														1.05841	18.4815		1.05841	18.7013		1.05841	18.7961
														1.06561	18.4816		1.06561	18.7049		1.06561	18.7932
														1.07281	18.4796		1.07281	18.7082		1.07281	18.7879
														1.08001	18.4753		1.08001	18.7108		1.08001	18.7804
														1.08721	18.4688		1.08721	18.7124		1.08721	18.7717
														1.09441	18.4605		1.09441	18.7132		1.09441	18.7628
														1.10161	18.4509		1.10161	18.7132		1.10161	18.7545
														1.10881	18.441		1.10881	18.7123		1.10881	18.7474
														1.11601	18.4319		1.11601	18.7109		1.11601	18.7421
														1.12321	18.4249		1.12321	18.7092		1.12321	18.7388
														1.13041	18.4205		1.13041	18.7077		1.13041	18.7376
														1.13761	18.4187		1.13761	18.7066		1.13761	18.7382
														1.14481	18.4192		1.14481	18.7058		1.14481	18.7403
														1.15201	18.4216		1.15201	18.7052		1.15201	18.7435
														1.15921	18.4255		1.15921	18.7043		1.15921	18.7471
														1.16641	18.4304		1.16641	18.7027		1.16641	18.7509
														1.17361	18.4355		1.17361	18.7001		1.17361	18.7542
														1.18081	18.4401		1.18081	18.6965		1.18081	18.7566
														1.18801	18.444		1.18801	18.6918		1.18801	18.7575
														1.19521	18.4474		1.19521	18.6864		1.19521	18.7568
														1.20241	18.4507		1.20241	18.6812		1.20241	18.7546
														1.20961	18.454		1.20961	18.6771		1.20961	18.7514
														1.21681	18.4574		1.21681	18.6748		1.21681	18.7479
														1.22401	18.4607		1.22401	18.6747		1.22401	18.7449
														1.23121	18.4639		1.23121	18.6768		1.23121	18.7432
														1.23841	18.4672		1.23841	18.6807		1.23841	18.7436
														1.24561	18.4705		1.24561	18.6856		1.24561	18.7466
														1.25281	18.4736		1.25281	18.6909		1.25281	18.7523
														1.26001	18.476		1.26001	18.6955		1.26001	18.76
														1.26721	18.4775		1.26721	18.6989		1.26721	18.7685
														1.27441	18.4783		1.27441	18.701		1.27441	18.7765
														1.28161	18.4788		1.28161	18.702		1.28161	18.783
														1.28881	18.4797		1.28881	18.702		1.28881	18.7871
														1.29601	18.4812		1.29601	18.7011		1.29601	18.7885
														1.30321	18.4836		1.30321	18.6992		1.30321	18.7872
														1.31041	18.4867		1.31041	18.6964		1.31041	18.7837
														1.31761	18.4904		1.31761	18.6926		1.31761	18.7785
														1.32481	18.4943		1.32481	18.6879		1.32481	18.7724
														1.33201	18.4978		1.33201	18.6822		1.33201	18.7664
														1.33921	18.5001		1.33921	18.6757		1.33921	18.7609
														1.34641	18.5003		1.34641	18.6689		1.34641	18.7562
														1.35361	18.4979		1.35361	18.6626		1.35361	18.7521
														1.36081	18.4933		1.36081	18.6572		1.36081	18.7482
														1.36801	18.4871		1.36801	18.6535		1.36801	18.7444
														1.37521	18.4806		1.37521	18.6515		1.37521	18.7406
														1.38241	18.4745		1.38241	18.6512		1.38241	18.7367
														1.38961	18.4695		1.38961	18.6526		1.38961	18.7326
														1.39681	18.4657		1.39681	18.655		1.39681	18.7285
														1.40401	18.463		1.40401	18.6582		1.40401	18.7251
														1.41121	18.4614		1.41121	18.6615		1.41121	18.723
														1.41841	18.4604		1.41841	18.6643		1.41841	18.7228
														1.42561	18.4597		1.42561	18.6663		1.42561	18.7248
														1.43281	18.4589		1.43281	18.6672		1.43281	18.7291
														1.44001	18.4579		1.44001	18.6667		1.44001	18.7354
														1.44721	18.4572		1.44721	18.6649		1.44721	18.7429
														1.45441	18.4572		1.45441	18.662		1.45441	18.7509
														1.46161	18.4581		1.46161	18.6583		1.46161	18.758
														1.46881	18.4599		1.46881	18.6545		1.46881	18.7633
														1.47601	18.4621		1.47601	18.6511		1.47601	18.7661
														1.48321	18.4638		1.48321	18.6491		1.48321	18.7662
														1.49041	18.4645		1.49041	18.6491		1.49041	18.7635
														1.49761	18.4639		1.49761	18.6517		1.49761	18.7586
														1.50481	18.4618		1.50481	18.6568		1.50481	18.7521
														1.51201	18.4586		1.51201	18.6641		1.51201	18.7446
														1.51921	18.4545		1.51921	18.6728		1.51921	18.7369
														1.52641	18.45		1.52641	18.6821		1.52641	18.7295
														1.53361	18.446		1.53361	18.6909		1.53361	18.7226
														1.54081	18.4428		1.54081	18.6985		1.54081	18.7166
														1.54801	18.441		1.54801	18.7043		1.54801	18.7118
														1.55521	18.4407		1.55521	18.708		1.55521	18.7083
														1.56241	18.4415		1.56241	18.71		1.56241	18.7064
														1.56961	18.4431		1.56961	18.7109		1.56961	18.7063
														1.57681	18.4449		1.57681	18.7118		1.57681	18.7078
														1.58401	18.4468		1.58401	18.7133		1.58401	18.7109
														1.59121	18.4486		1.59121	18.716		1.59121	18.7155
														1.59841	18.4501		1.59841	18.7195		1.59841	18.7215
														1.60561	18.451		1.60561	18.7232		1.60561	18.7289
														1.61281	18.4513		1.61281	18.7264		1.61281	18.7373
														1.62001	18.4508		1.62001	18.7282		1.62001	18.7461
														1.62721	18.4498		1.62721	18.7283		1.62721	18.7551
														1.63441	18.4486		1.63441	18.7261		1.63441	18.7638
														1.64161	18.4471		1.64161	18.722		1.64161	18.7718
														1.64881	18.4456		1.64881	18.7166		1.64881	18.7783
														1.65601	18.444		1.65601	18.7111		1.65601	18.7825
														1.66321	18.4428		1.66321	18.7067		1.66321	18.7839
														1.67041	18.4423		1.67041	18.7041		1.67041	18.7824
														1.67761	18.4429		1.67761	18.7035		1.67761	18.7782
														1.68481	18.4446		1.68481	18.7044		1.68481	18.772
														1.69201	18.4474		1.69201	18.7061		1.69201	18.7645
														1.69921	18.4511		1.69921	18.708		1.69921	18.7566
														1.70641	18.4554		1.70641	18.7096		1.70641	18.7494
														1.71361	18.4599		1.71361	18.7102		1.71361	18.744
														1.72081	18.4641		1.72081	18.7099		1.72081	18.741
														1.72801	18.4677		1.72801	18.7087		1.72801	18.7408
														1.73521	18.4703		1.73521	18.7074		1.73521	18.7432
														1.74241	18.4715		1.74241	18.7069		1.74241	18.7475
														1.74961	18.4716		1.74961	18.7075		1.74961	18.7529
														1.75681	18.4706		1.75681	18.7095		1.75681	18.7583
														1.76401	18.4688		1.76401	18.7124		1.76401	18.763
														1.77121	18.4664		1.77121	18.7157		1.77121	18.7661
														1.77841	18.4637		1.77841	18.7191		1.77841	18.7673
														1.78561	18.4611		1.78561	18.722		1.78561	18.7665
														1.79281	18.4587		1.79281	18.7243		1.79281	18.7642
														1.80001	18.4566		1.80001	18.7258		1.80001	18.7609
														1.80721	18.4551		1.80721	18.7267		1.80721	18.7578
														1.81441	18.4542		1.81441	18.7274		1.81441	18.7556
														1.82161	18.4541		1.82161	18.7284		1.82161	18.7551
														1.82881	18.4548		1.82881	18.7301		1.82881	18.7564
														1.83601	18.4562		1.83601	18.7327		1.83601	18.7593
														1.84321	18.4578		1.84321	18.7362		1.84321	18.7635
														1.85041	18.4595		1.85041	18.7404		1.85041	18.7685
														1.85761	18.4609		1.85761	18.7449		1.85761	18.7737
														1.86481	18.4617		1.86481	18.7493		1.86481	18.7785
														1.87201	18.4617		1.87201	18.7533		1.87201	18.7825
														1.87921	18.4609		1.87921	18.7562		1.87921	18.7855
														1.88641	18.4595		1.88641	18.7578		1.88641	18.7874
														1.89361	18.458		1.89361	18.758		1.89361	18.7884
														1.90081	18.4572		1.90081	18.7573		1.90081	18.7883
														1.90801	18.4573		1.90801	18.7562		1.90801	18.7873
														1.91521	18.4586		1.91521	18.7552		1.91521	18.7851
														1.92241	18.461		1.92241	18.7547		1.92241	18.782
														1.92961	18.4642		1.92961	18.7552		1.92961	18.7782
														1.93681	18.468		1.93681	18.7571		1.93681	18.7742
														1.94401	18.4718		1.94401	18.7605		1.94401	18.7705
														1.95121	18.475		1.95121	18.7654		1.95121	18.7675
														1.95841	18.4775		1.95841	18.7715		1.95841	18.7656
														1.96561	18.4791		1.96561	18.7786		1.96561	18.7654
														1.97281	18.4802		1.97281	18.7865		1.97281	18.767
														1.98001	18.481		1.98001	18.7954		1.98001	18.77
														1.98721	18.4818		1.98721	18.8052		1.98721	18.774
														1.99441	18.483		1.99441	18.8156		1.99441	18.7782
														2.00161	18.4849		2.00161	18.8264		2.00161	18.7824
														2.00881	18.4877		2.00881	18.8372		2.00881	18.7865
														2.01601	18.4916		2.01601	18.8482		2.01601	18.7905
														2.02321	18.4968		2.02321	18.8593		2.02321	18.7949
														2.03041	18.5034		2.03041	18.8706		2.03041	18.8001
														2.03761	18.5112		2.03761	18.8821		2.03761	18.8063
														2.04481	18.52		2.04481	18.8939		2.04481	18.8141
														2.05201	18.529		2.05201	18.9058		2.05201	18.8234
														2.05921	18.5375		2.05921	18.9175		2.05921	18.8341
														2.06641	18.5445		2.06641	18.9286		2.06641	18.8453
														2.07361	18.5493		2.07361	18.9379		2.07361	18.8561
														2.08081	18.5512		2.08081	18.9445		2.08081	18.8659
														2.08801	18.5503		2.08801	18.9476		2.08801	18.874
														2.09521	18.5469		2.09521	18.9472		2.09521	18.8802
														2.10241	18.5419		2.10241	18.9441		2.10241	18.8846
														2.10961	18.5365		2.10961	18.9394		2.10961	18.8871
														2.11681	18.5318		2.11681	18.9347		2.11681	18.8881
														2.12401	18.5283		2.12401	18.9317		2.12401	18.888
														2.13121	18.5262		2.13121	18.9317		2.13121	18.8875
														2.13841	18.5253		2.13841	18.9355		2.13841	18.8872
														2.14561	18.5251		2.14561	18.943		2.14561	18.8874
														2.15281	18.5254		2.15281	18.9535		2.15281	18.8886
														2.16001	18.5257		2.16001	18.9656		2.16001	18.891
														2.16721	18.5258		2.16721	18.9774		2.16721	18.8946
														2.17441	18.5255		2.17441	18.9876		2.17441	18.8993
														2.18161	18.5249		2.18161	18.9949		2.18161	18.9047
														2.18881	18.5248		2.18881	18.9989		2.18881	18.9104
														2.19601	18.5257		2.19601	18.9996		2.19601	18.9154
														2.20321	18.528		2.20321	18.9977		2.20321	18.919
														2.21041	18.5316		2.21041	18.9943		2.21041	18.9205
														2.21761	18.5361		2.21761	18.9902		2.21761	18.9195
														2.22481	18.5411		2.22481	18.9863		2.22481	18.9161
														2.23201	18.5465		2.23201	18.9834		2.23201	18.9107
														2.23921	18.5519		2.23921	18.9816		2.23921	18.9039
														2.24641	18.5567		2.24641	18.981		2.24641	18.8963
														2.25361	18.5602		2.25361	18.9809		2.25361	18.8886
														2.26081	18.562		2.26081	18.9806		2.26081	18.8812
														2.26801	18.562		2.26801	18.9794		2.26801	18.8744
														2.27521	18.5603		2.27521	18.9768		2.27521	18.8681
														2.28241	18.5574		2.28241	18.9727		2.28241	18.8621
														2.28961	18.5533		2.28961	18.9671		2.28961	18.8563
														2.29681	18.5481		2.29681	18.9605		2.29681	18.8506
														2.30401	18.5419		2.30401	18.9533		2.30401	18.8452
														2.31121	18.5351		2.31121	18.9457		2.31121	18.8406
														2.31841	18.5277		2.31841	18.938		2.31841	18.8372
														2.32561	18.5202		2.32561	18.9303		2.32561	18.8353
														2.33281	18.5125		2.33281	18.9225		2.33281	18.8351
														2.34001	18.5048		2.34001	18.9147		2.34001	18.8366
														2.34722	18.4975		2.34722	18.9067		2.34722	18.8395
														2.35442	18.4911		2.35442	18.8985		2.35442	18.8434
														2.36162	18.4861		2.36162	18.89		2.36162	18.8475
														2.36882	18.4826		2.36882	18.8814		2.36882	18.8513
														2.37602	18.4806		2.37602	18.8729		2.37602	18.8541
														2.38322	18.4802		2.38322	18.8646		2.38322	18.8555
														2.39042	18.4812		2.39042	18.8564		2.39042	18.8555
														2.39762	18.4832		2.39762	18.848		2.39762	18.8539
														2.40482	18.4859		2.40482	18.8394		2.40482	18.8505
														2.41202	18.4889		2.41202	18.8308		2.41202	18.8455
														2.41922	18.4918		2.41922	18.8226		2.41922	18.8389
														2.42642	18.4942		2.42642	18.8152		2.42642	18.8313
														2.43362	18.4958		2.43362	18.8091		2.43362	18.8232
														2.44082	18.4962		2.44082	18.8045		2.44082	18.8152
														2.44802	18.4953		2.44802	18.8017		2.44802	18.8076
														2.45522	18.4931		2.45522	18.8006		2.45522	18.801
														2.46242	18.4903		2.46242	18.8007		2.46242	18.7957
														2.46962	18.4873		2.46962	18.8011		2.46962	18.7922
														2.47682	18.4849		2.47682	18.8012		2.47682	18.7903
														2.48402	18.4837		2.48402	18.8001		2.48402	18.7895
														2.49122	18.4839		2.49122	18.7978		2.49122	18.789
														2.49842	18.4856		2.49842	18.7942		2.49842	18.7881
														2.50562	18.4884		2.50562	18.7896		2.50562	18.7862
														2.51282	18.4914		2.51282	18.7843		2.51282	18.7831
														2.52002	18.4937		2.52002	18.7789		2.52002	18.7788
														2.52722	18.4948		2.52722	18.774		2.52722	18.7734
														2.53442	18.4944		2.53442	18.7701		2.53442	18.7674
														2.54162	18.4929		2.54162	18.7675		2.54162	18.7616
														2.54882	18.4908		2.54882	18.7661		2.54882	18.757
														2.55602	18.4886		2.55602	18.7659		2.55602	18.7543
														2.56322	18.4872		2.56322	18.7669		2.56322	18.7536
														2.57042	18.4869		2.57042	18.7689		2.57042	18.7548
														2.57762	18.4875		2.57762	18.7718		2.57762	18.7574
														2.58482	18.4884		2.58482	18.7755		2.58482	18.7609
														2.59202	18.4889		2.59202	18.7794		2.59202	18.7644
														2.59922	18.4885		2.59922	18.7833		2.59922	18.7676
														2.60642	18.4868		2.60642	18.7868		2.60642	18.77
														2.61362	18.4837		2.61362	18.7899		2.61362	18.7717
														2.62082	18.4792		2.62082	18.7924		2.62082	18.7725
														2.62802	18.4737		2.62802	18.7937		2.62802	18.7727
														2.63522	18.4676		2.63522	18.7937		2.63522	18.7724
														2.64242	18.4616		2.64242	18.7921		2.64242	18.7721
														2.64962	18.4563		2.64962	18.7893		2.64962	18.7717
														2.65682	18.4517		2.65682	18.7857		2.65682	18.7716
														2.66402	18.4477		2.66402	18.7818		2.66402	18.7714
														2.67122	18.4442		2.67122	18.7779		2.67122	18.7711
														2.67842	18.4418		2.67842	18.7747		2.67842	18.7703
														2.68562	18.4412		2.68562	18.7727		2.68562	18.7692
														2.69282	18.4427		2.69282	18.7722		2.69282	18.7677
														2.70002	18.4465		2.70002	18.7729		2.70002	18.7659
														2.70722	18.4522		2.70722	18.7745		2.70722	18.7634
														2.71442	18.4594		2.71442	18.776		2.71442	18.7603
														2.72162	18.4675		2.72162	18.7767		2.72162	18.7564
														2.72882	18.4754		2.72882	18.7758		2.72882	18.7521
														2.73602	18.4821		2.73602	18.7731		2.73602	18.7476
														2.74322	18.4866		2.74322	18.7685		2.74322	18.7434
														2.75042	18.4883		2.75042	18.7627		2.75042	18.7402
														2.75762	18.4872		2.75762	18.7561		2.75762	18.7386
														2.76482	18.4841		2.76482	18.7496		2.76482	18.739
														2.77202	18.4797		2.77202	18.744		2.77202	18.7418
														2.77922	18.4751		2.77922	18.7403		2.77922	18.7469
														2.78642	18.4708		2.78642	18.7392		2.78642	18.7539
														2.79362	18.4675		2.79362	18.7408		2.79362	18.7619
														2.80082	18.4655		2.80082	18.7444		2.80082	18.7701
														2.80802	18.465		2.80802	18.7491		2.80802	18.7769
														2.81522	18.4655		2.81522	18.7539		2.81522	18.7816
														2.82242	18.4669		2.82242	18.7582		2.82242	18.7835
														2.82962	18.4687		2.82962	18.7608		2.82962	18.7827
														2.83682	18.4705		2.83682	18.7608		2.83682	18.7797
														2.84402	18.4719		2.84402	18.7574		2.84402	18.7755
														2.85122	18.4729		2.85122	18.7506		2.85122	18.771
														2.85842	18.4732		2.85842	18.7409		2.85842	18.7671
														2.86562	18.4726		2.86562	18.7296		2.86562	18.7644
														2.87282	18.4711		2.87282	18.7179		2.87282	18.7633
														2.88002	18.4689		2.88002	18.7068		2.88002	18.7634
														2.88722	18.4663		2.88722	18.6974		2.88722	18.7639
														2.89442	18.4637		2.89442	18.6905		2.89442	18.7641
														2.90162	18.4614		2.90162	18.6867		2.90162	18.7631
														2.90882	18.4595		2.90882	18.6858		2.90882	18.7605
														2.91602	18.458		2.91602	18.6875		2.91602	18.7568
														2.92322	18.4571		2.92322	18.6911		2.92322	18.7523
														2.93042	18.4567		2.93042	18.6958		2.93042	18.748
														2.93762	18.4568		2.93762	18.7012		2.93762	18.7446
														2.94482	18.4571		2.94482	18.7068		2.94482	18.7426
														2.95202	18.4573		2.95202	18.7124		2.95202	18.7427
														2.95922	18.4575		2.95922	18.7182		2.95922	18.745
														2.96642	18.4579		2.96642	18.7245		2.96642	18.7493
														2.97362	18.4586		2.97362	18.7317		2.97362	18.7548
														2.98082	18.4598		2.98082	18.7397		2.98082	18.7606
														2.98802	18.4617		2.98802	18.7487		2.98802	18.7659
														2.99522	18.4643		2.99522	18.7585		2.99522	18.7701
														3.00242	18.4681		3.00242	18.7689		3.00242	18.7731
														3.00962	18.4736		3.00962	18.7798		3.00962	18.7751
														3.01682	18.4818		3.01682	18.7913		3.01682	18.7769
														3.02402	18.4938		3.02402	18.8041		3.02402	18.7801
														3.03122	18.5115		3.03122	18.8198		3.03122	18.7873
														3.03842	18.5373		3.03842	18.8413		3.03842	18.8016
														3.04562	18.5743		3.04562	18.8725		3.04562	18.8269
														3.05282	18.6266		3.05282	18.9185		3.05282	18.8677
														3.06002	18.7004		3.06002	18.986		3.06002	18.9299
														3.06722	18.8035		3.06722	19.0831		3.06722	19.0208
														3.07442	18.947		3.07442	19.2192		3.07442	19.1496
														3.08162	19.1448		3.08162	19.4053		3.08162	19.3277
														3.08882	19.4146		3.08882	19.654		3.08882	19.5686
														3.09602	19.7782		3.09602	19.9801		3.09602	19.8883
														3.10322	20.2614		3.10322	20.4007		3.10322	20.3059
														3.11042	20.8942		3.11042	20.9361		3.11042	20.8432
														3.11762	21.7097		3.11762	21.6098		3.11762	21.5249
														3.12482	22.744		3.12482	22.4479		3.12482	22.3773
														3.13202	24.0359		3.13202	23.4795		3.13202	23.4281
														3.13922	25.6264		3.13922	24.7351		3.13922	24.7053
														3.14642	27.5586		3.14642	26.2474		3.14642	26.2375
														3.15362	29.8772		3.15362	28.0494		3.15362	28.0525
														3.16082	32.6272		3.16082	30.1745		3.16082	30.1768
														3.16802	35.8537		3.16802	32.6545		3.16802	32.6349
														3.17522	39.6006		3.17522	35.5194		3.17522	35.4493
														3.18242	43.9109		3.18242	38.797		3.18242	38.6404
														3.18962	48.8249		3.18962	42.5136		3.18962	42.227
														3.19682	54.3797		3.19682	46.6935		3.19682	46.2252
														3.20402	60.6072		3.20402	51.3584		3.20402	50.6481
														3.21122	67.5331		3.21122	56.5254		3.21122	55.5058
														3.21842	75.1759		3.21842	62.2064		3.21842	60.8052
														3.22562	83.5461		3.22562	68.4079		3.22562	66.5498
														3.23282	92.6447		3.23282	75.131		3.23282	72.7387
														3.24002	102.463		3.24002	82.3711		3.24002	79.3656
														3.24722	112.983		3.24722	90.1172		3.24722	86.4202
														3.25442	124.176		3.25442	98.3516		3.25442	93.8884
														3.26162	136.008		3.26162	107.05		3.26162	101.753
														3.26882	148.437		3.26882	116.184		3.26882	109.992
														3.27602	161.416		3.27602	125.719		3.27602	118.578
														3.28322	174.887		3.28322	135.616		3.28322	127.475
														3.29042	188.784		3.29042	145.828		3.29042	136.643
														3.29762	203.039		3.29762	156.302		3.29762	146.037
														3.30482	217.573		3.30482	166.981		3.30482	155.604
														3.31202	232.306		3.31202	177.801		3.31202	165.289
														3.31922	247.145		3.31922	188.693		3.31922	175.028
														3.32642	261.992		3.32642	199.587		3.32642	184.756
														3.33362	276.739		3.33362	210.41		3.33362	194.405
														3.34082	291.278		3.34082	221.083		3.34082	203.903
														3.34802	305.495		3.34802	231.525		3.34802	213.172
														3.35522	319.269		3.35522	241.655		3.35522	222.134
														3.36242	332.471		3.36242	251.393		3.36242	230.708
														3.36962	344.969		3.36962	260.661		3.36962	238.816
														3.37682	356.638		3.37682	269.383		3.37682	246.386
														3.38402	367.358		3.38402	277.483		3.38402	253.345
														3.39122	377.028		3.39122	284.894		3.39122	259.631
														3.39842	385.56		3.39842	291.559		3.39842	265.19
														3.40562	392.891		3.40562	297.433		3.40562	269.98
														3.41282	398.982		3.41282	302.476		3.41282	273.97
														3.42002	403.82		3.42002	306.66		3.42002	277.139
														3.42722	407.413		3.42722	309.965		3.42722	279.477
														3.43442	409.784		3.43442	312.389		3.43442	280.987
														3.44162	410.972		3.44162	313.945		3.44162	281.688
														3.44882	411.022		3.44882	314.657		3.44882	281.609
														3.45602	409.992		3.45602	314.561		3.45602	280.793
														3.46322	407.944		3.46322	313.701		3.46322	279.295
														3.47042	404.947		3.47042	312.134		3.47042	277.178
														3.47762	401.076		3.47762	309.927		3.47762	274.509
														3.48482	396.413		3.48482	307.148		3.48482	271.355
														3.49202	391.044		3.49202	303.861		3.49202	267.776
														3.49922	385.057		3.49922	300.128		3.49922	263.83
														3.50642	378.54		3.50642	296.007		3.50642	259.564
														3.51362	371.583		3.51362	291.554		3.51362	255.02
														3.52082	364.271		3.52082	286.822		3.52082	250.234
														3.52802	356.686		3.52802	281.855		3.52802	245.236
														3.53522	348.904		3.53522	276.694		3.53522	240.06
														3.54242	340.996		3.54242	271.374		3.54242	234.74
														3.54962	333.023		3.54962	265.929		3.54962	229.314
														3.55682	325.04		3.55682	260.388		3.55682	223.821
														3.56402	317.093		3.56402	254.78		3.56402	218.3
														3.57122	309.222		3.57122	249.129		3.57122	212.788
														3.57842	301.454		3.57842	243.461		3.57842	207.32
														3.58562	293.811		3.58562	237.804		3.58562	201.924
														3.59282	286.307		3.59282	232.188		3.59282	196.623
														3.60002	278.954		3.60002	226.641		3.60002	191.43
														3.60722	271.761		3.60722	221.188		3.60722	186.353
														3.61442	264.737		3.61442	215.851		3.61442	181.393
														3.62162	257.89		3.62162	210.647		3.62162	176.549
														3.62882	251.226		3.62882	205.583		3.62882	171.817
														3.63602	244.752		3.63602	200.661		3.63602	167.196
														3.64322	238.476		3.64322	195.876		3.64322	162.689
														3.65042	232.402		3.65042	191.221		3.65042	158.309
														3.65762	226.533		3.65762	186.691		3.65762	154.066
														3.66482	220.868		3.66482	182.283		3.66482	149.972
														3.67202	215.405		3.67202	177.996		3.67202	146.035
														3.67922	210.143		3.67922	173.835		3.67922	142.261
														3.68642	205.083		3.68642	169.804		3.68642	138.655
														3.69362	200.226		3.69362	165.909		3.69362	135.211
														3.70082	195.569		3.70082	162.157		3.70082	131.921
														3.70802	191.11		3.70802	158.548		3.70802	128.768
														3.71522	186.846		3.71522	155.08		3.71522	125.738
														3.72242	182.773		3.72242	151.748		3.72242	122.823
														3.72962	178.884		3.72962	148.544		3.72962	120.017
														3.73682	175.166		3.73682	145.459		3.73682	117.318
														3.74402	171.602		3.74402	142.485		3.74402	114.723
														3.75122	168.179		3.75122	139.617		3.75122	112.233
														3.75842	164.882		3.75842	136.85		3.75842	109.847
														3.76562	161.704		3.76562	134.184		3.76562	107.562
														3.77282	158.639		3.77282	131.623		3.77282	105.374
														3.78002	155.684		3.78002	129.168		3.78002	103.276
														3.78722	152.842		3.78722	126.822		3.78722	101.26
														3.79442	150.114		3.79442	124.584		3.79442	99.3181
														3.80162	147.505		3.80162	122.456		3.80162	97.4469
														3.80882	145.016		3.80882	120.432		3.80882	95.6454
														3.81602	142.647		3.81602	118.505		3.81602	93.9148
														3.82322	140.392		3.82322	116.665		3.82322	92.2568
														3.83042	138.246		3.83042	114.9		3.83042	90.6717
														3.83762	136.203		3.83762	113.203		3.83762	89.1582
														3.84482	134.254		3.84482	111.569		3.84482	87.7132
														3.85202	132.394		3.85202	109.995		3.85202	86.3328
														3.85922	130.614		3.85922	108.481		3.85922	85.0121
														3.86642	128.908		3.86642	107.026		3.86642	83.7451
														3.87362	127.275		3.87362	105.634		3.87362	82.5251
														3.88082	125.71		3.88082	104.307		3.88082	81.3461
														3.88802	124.214		3.88802	103.045		3.88802	80.204
														3.89522	122.787		3.89522	101.847		3.89522	79.0967
														3.90242	121.428		3.90242	100.708		3.90242	78.0236
														3.90963	120.136		3.90963	99.6251		3.90963	76.9844
														3.91683	118.91		3.91683	98.5936		3.91683	75.9788
														3.92403	117.743		3.92403	97.6121		3.92403	75.0064
														3.93123	116.63		3.93123	96.6794		3.93123	74.0677
														3.93843	115.567		3.93843	95.7938		3.93843	73.1634
														3.94563	114.548		3.94563	94.9541		3.94563	72.2936
														3.95283	113.568		3.95283	94.1583		3.95283	71.4573
														3.96003	112.624		3.96003	93.4041		3.96003	70.6526
														3.96723	111.713		3.96723	92.6874		3.96723	69.877
														3.97443	110.837		3.97443	92.0027		3.97443	69.1281
														3.98163	109.996		3.98163	91.3441		3.98163	68.4038
														3.98883	109.192		3.98883	90.7072		3.98883	67.7024
														3.99603	108.426		3.99603	90.0893		3.99603	67.0224
														4.00323	107.695		4.00323	89.4894		4.00323	66.363
														4.01043	106.999		4.01043	88.9077		4.01043	65.7236
														4.01763	106.336		4.01763	88.3449		4.01763	65.1034
														4.02483	105.705		4.02483	87.803		4.02483	64.502
														4.03203	105.102		4.03203	87.284		4.03203	63.9184
														4.03923	104.525		4.03923	86.7896		4.03923	63.3509
														4.04643	103.974		4.04643	86.3203		4.04643	62.7971
														4.05363	103.447		4.05363	85.8757		4.05363	62.2539
														4.06083	102.943		4.06083	85.4555		4.06083	61.7191
														4.06803	102.461		4.06803	85.0593		4.06803	61.1918
														4.07523	101.998		4.07523	84.6871		4.07523	60.6717
														4.08243	101.554		4.08243	84.3387		4.08243	60.1591
														4.08963	101.125		4.08963	84.0136		4.08963	59.6551
														4.09683	100.712		4.09683	83.7117		4.09683	59.1611
														4.10403	100.316		4.10403	83.4327		4.10403	58.6783
														4.11123	99.9382		4.11123	83.1758		4.11123	58.2073
														4.11843	99.5814		4.11843	82.9398		4.11843	57.7473
														4.12563	99.2479		4.12563	82.7228		4.12563	57.2971
														4.13283	98.9396		4.13283	82.5234		4.13283	56.8554
														4.14003	98.6576		4.14003	82.3404		4.14003	56.4212
														4.14723	98.402		4.14723	82.1731		4.14723	55.9936
														4.15443	98.1714		4.15443	82.0212		4.15443	55.5712
														4.16163	97.9632		4.16163	81.8856		4.16163	55.1532
														4.16883	97.7745		4.16883	81.7676		4.16883	54.7397
														4.17603	97.6036		4.17603	81.6684		4.17603	54.3322
														4.18323	97.4507		4.18323	81.588		4.18323	53.9326
														4.19043	97.3168		4.19043	81.5256		4.19043	53.5424
														4.19763	97.2032		4.19763	81.4793		4.19763	53.1629
														4.20483	97.1104		4.20483	81.4472		4.20483	52.7951
														4.21203	97.0383		4.21203	81.4272		4.21203	52.4401
														4.21923	96.9864		4.21923	81.4172		4.21923	52.0987
														4.22643	96.953		4.22643	81.4157		4.22643	51.7703
														4.23363	96.9349		4.23363	81.423		4.23363	51.453
														4.24083	96.928		4.24083	81.4411		4.24083	51.1435
														4.24803	96.9286		4.24803	81.4733		4.24803	50.839
														4.25523	96.9351		4.25523	81.523		4.25523	50.5373
														4.26243	96.9483		4.26243	81.5923		4.26243	50.2367
														4.26963	96.9704		4.26963	81.6826		4.26963	49.9368
														4.27683	97.0047		4.27683	81.7943		4.27683	49.6379
														4.28403	97.0544		4.28403	81.9268		4.28403	49.3421
														4.29123	97.1226		4.29123	82.0785		4.29123	49.0528
														4.29843	97.2118		4.29843	82.2467		4.29843	48.7735
														4.30563	97.3232		4.30563	82.4279		4.30563	48.5067
														4.31283	97.4558		4.31283	82.6193		4.31283	48.2543
														4.32003	97.6072		4.32003	82.8185		4.32003	48.0167
														4.32723	97.7738		4.32723	83.0239		4.32723	47.7933
														4.33443	97.9519		4.33443	83.2339		4.33443	47.5817
														4.34163	98.1376		4.34163	83.4469		4.34163	47.3786
														4.34883	98.3275		4.34883	83.6608		4.34883	47.1803
														4.35603	98.5184		4.35603	83.8744		4.35603	46.9843
														4.36323	98.7083		4.36323	84.0865		4.36323	46.7892
														4.37043	98.896		4.37043	84.2963		4.37043	46.5945
														4.37763	99.0813		4.37763	84.5026		4.37763	46.4009
														4.38483	99.2647		4.38483	84.7041		4.38483	46.2094
														4.39203	99.447		4.39203	84.9001		4.39203	46.0223
														4.39923	99.6286		4.39923	85.0907		4.39923	45.8418
														4.40643	99.8099		4.40643	85.2764		4.40643	45.6693
														4.41363	99.9905		4.41363	85.4573		4.41363	45.505
														4.42083	100.169		4.42083	85.6328		4.42083	45.3479
														4.42803	100.342		4.42803	85.8015		4.42803	45.1967
														4.43523	100.506		4.43523	85.962		4.43523	45.0503
														4.44243	100.659		4.44243	86.113		4.44243	44.9082
														4.44963	100.798		4.44963	86.2536		4.44963	44.77
														4.45683	100.921		4.45683	86.3832		4.45683	44.6363
														4.46403	101.028		4.46403	86.5025		4.46403	44.508
														4.47123	101.118		4.47123	86.6144		4.47123	44.3865
														4.47843	101.193		4.47843	86.7234		4.47843	44.2729
														4.48563	101.254		4.48563	86.8346		4.48563	44.1675
														4.49283	101.303		4.49283	86.952		4.49283	44.0695
														4.50003	101.342		4.50003	87.0778		4.50003	43.9768
														4.50723	101.372		4.50723	87.2118		4.50723	43.8872
														4.51443	101.394		4.51443	87.3525		4.51443	43.798
														4.52163	101.408		4.52163	87.4969		4.52163	43.7071
														4.52883	101.417		4.52883	87.6418		4.52883	43.6129
														4.53603	101.423		4.53603	87.7845		4.53603	43.5147
														4.54323	101.426		4.54323	87.9244		4.54323	43.4126
														4.55043	101.429		4.55043	88.0633		4.55043	43.3079
														4.55763	101.433		4.55763	88.2054		4.55763	43.2025
														4.56483	101.44		4.56483	88.3563		4.56483	43.0987
														4.57203	101.451		4.57203	88.5215		4.57203	42.9992
														4.57923	101.471		4.57923	88.706		4.57923	42.9061
														4.58643	101.5		4.58643	88.913		4.58643	42.821
														4.59363	101.542		4.59363	89.1447		4.59363	42.7449
														4.60083	101.598		4.60083	89.4026		4.60083	42.6776
														4.60803	101.671		4.60803	89.6875		4.60803	42.6185
														4.61523	101.766		4.61523	90.0011		4.61523	42.566
														4.62243	101.886		4.62243	90.3461		4.62243	42.5179
														4.62963	102.034		4.62963	90.7263		4.62963	42.4718
														4.63683	102.213		4.63683	91.1467		4.63683	42.4255
														4.64403	102.425		4.64403	91.6125		4.64403	42.3771
														4.65123	102.673		4.65123	92.1287		4.65123	42.3258
														4.65843	102.96		4.65843	92.7003		4.65843	42.2716
														4.66563	103.288		4.66563	93.3316		4.66563	42.2155
														4.67283	103.66		4.67283	94.026		4.67283	42.1593
														4.68003	104.077		4.68003	94.7857		4.68003	42.105
														4.68723	104.544		4.68723	95.611		4.68723	42.0546
														4.69443	105.065		4.69443	96.5018		4.69443	42.0095
														4.70163	105.646		4.70163	97.4583		4.70163	41.9706
														4.70883	106.29		4.70883	98.4811		4.70883	41.9383
														4.71603	107.003		4.71603	99.5708		4.71603	41.912
														4.72323	107.788		4.72323	100.728		4.72323	41.8898
														4.73043	108.649		4.73043	101.954		4.73043	41.8685
														4.73763	109.588		4.73763	103.25		4.73763	41.8452
														4.74483	110.605		4.74483	104.619		4.74483	41.8172
														4.75203	111.7		4.75203	106.065		4.75203	41.7828
														4.75923	112.87		4.75923	107.588		4.75923	41.7415
														4.76643	114.112		4.76643	109.188		4.76643	41.6936
														4.77363	115.427		4.77363	110.864		4.77363	41.6404
														4.78083	116.812		4.78083	112.613		4.78083	41.5841
														4.78803	118.267		4.78803	114.43		4.78803	41.5278
														4.79523	119.79		4.79523	116.311		4.79523	41.4744
														4.80243	121.381		4.80243	118.249		4.80243	41.426
														4.80963	123.036		4.80963	120.238		4.80963	41.3835
														4.81683	124.752		4.81683	122.27		4.81683	41.3464
														4.82403	126.522		4.82403	124.338		4.82403	41.3137
														4.83123	128.337		4.83123	126.433		4.83123	41.2845
														4.83843	130.188		4.83843	128.548		4.83843	41.2582
														4.84563	132.063		4.84563	130.673		4.84563	41.2344
														4.85283	133.953		4.85283	132.799		4.85283	41.2128
														4.86003	135.849		4.86003	134.913		4.86003	41.1931
														4.86723	137.742		4.86723	137.006		4.86723	41.1754
														4.87443	139.626		4.87443	139.067		4.87443	41.1595
														4.88163	141.493		4.88163	141.085		4.88163	41.1452
														4.88883	143.337		4.88883	143.05		4.88883	41.132
														4.89603	145.149		4.89603	144.949		4.89603	41.1189
														4.90323	146.921		4.90323	146.773		4.90323	41.1051
														4.91043	148.643		4.91043	148.515		4.91043	41.0898
														4.91763	150.305		4.91763	150.166		4.91763	41.073
														4.92483	151.896		4.92483	151.721		4.92483	41.0552
														4.93203	153.406		4.93203	153.176		4.93203	41.0377
														4.93923	154.826		4.93923	154.528		4.93923	41.0217
														4.94643	156.146		4.94643	155.771		4.94643	41.008
														4.95363	157.359		4.95363	156.901		4.95363	40.9966
														4.96083	158.456		4.96083	157.915		4.96083	40.9872
														4.96803	159.431		4.96803	158.805		4.96803	40.9792
														4.97523	160.276		4.97523	159.566		4.97523	40.9719
														4.98243	160.985		4.98243	160.188		4.98243	40.9643
														4.98963	161.554		4.98963	160.664		4.98963	40.9555
														4.99683	161.98		4.99683	160.987		4.99683	40.9446
														5.00403	162.263		5.00403	161.152		5.00403	40.9312
														5.01123	162.401		5.01123	161.156		5.01123	40.9151
														5.01843	162.396		5.01843	161		5.01843	40.8964
														5.02563	162.248		5.02563	160.686		5.02563	40.8752
														5.03283	161.96		5.03283	160.221		5.03283	40.8516
														5.04003	161.531		5.04003	159.611		5.04003	40.8257
														5.04723	160.964		5.04723	158.866		5.04723	40.797
														5.05443	160.258		5.05443	157.992		5.05443	40.7654
														5.06163	159.415		5.06163	156.999		5.06163	40.7309
														5.06883	158.438		5.06883	155.893		5.06883	40.694
														5.07603	157.331		5.07603	154.68		5.07603	40.6558
														5.08323	156.1		5.08323	153.362		5.08323	40.6172
														5.09043	154.752		5.09043	151.942		5.09043	40.5789
														5.09763	153.295		5.09763	150.422		5.09763	40.5415
														5.10483	151.738		5.10483	148.803		5.10483	40.5057
														5.11203	150.09		5.11203	147.089		5.11203	40.4725
														5.11923	148.36		5.11923	145.284		5.11923	40.4425
														5.12643	146.556		5.12643	143.393		5.12643	40.4153
														5.13363	144.685		5.13363	141.425		5.13363	40.3892
														5.14083	142.755		5.14083	139.39		5.14083	40.3624
														5.14803	140.77		5.14803	137.299		5.14803	40.3333
														5.15523	138.735		5.15523	135.161		5.15523	40.3007
														5.16243	136.654		5.16243	132.986		5.16243	40.2634
														5.16963	134.532		5.16963	130.782		5.16963	40.2198
														5.17683	132.374		5.17683	128.556		5.17683	40.1691
														5.18403	130.184		5.18403	126.315		5.18403	40.1115
														5.19123	127.968		5.19123	124.062		5.19123	40.0484
														5.19843	125.733		5.19843	121.804		5.19843	39.9817
														5.20563	123.487		5.20563	119.544		5.20563	39.9127
														5.21283	121.24		5.21283	117.286		5.21283	39.8429
														5.22003	118.999		5.22003	115.035		5.22003	39.7739
														5.22723	116.772		5.22723	112.796		5.22723	39.7072
														5.23443	114.563		5.23443	110.575		5.23443	39.6438
														5.24163	112.377		5.24163	108.374		5.24163	39.5843
														5.24883	110.216		5.24883	106.199		5.24883	39.5287
														5.25603	108.085		5.25603	104.053		5.25603	39.4773
														5.26323	105.986		5.26323	101.938		5.26323	39.4301
														5.27043	103.923		5.27043	99.8592		5.27043	39.3868
														5.27763	101.9		5.27763	97.8184		5.27763	39.3463
														5.28483	99.9218		5.28483	95.8184		5.28483	39.3076
														5.29203	97.9934		5.29203	93.8621		5.29203	39.27
														5.29923	96.1186		5.29923	91.9532		5.29923	39.2326
														5.30643	94.2993		5.30643	90.0956		5.30643	39.1949
														5.31363	92.5348		5.31363	88.2921		5.31363	39.1569
														5.32083	90.8233		5.32083	86.5443		5.32083	39.1189
														5.32803	89.1621		5.32803	84.8522		5.32803	39.0821
														5.33523	87.5484		5.33523	83.215		5.33523	39.0478
														5.34243	85.9802		5.34243	81.6312		5.34243	39.017
														5.34963	84.457		5.34963	80.099		5.34963	38.9904
														5.35683	82.9797		5.35683	78.6163		5.35683	38.9684
														5.36403	81.5507		5.36403	77.1814		5.36403	38.9512
														5.37123	80.1731		5.37123	75.7936		5.37123	38.9386
														5.37843	78.8499		5.37843	74.4538		5.37843	38.9303
														5.38563	77.5837		5.38563	73.1644		5.38563	38.9263
														5.39283	76.3755		5.39283	71.928		5.39283	38.9269
														5.40003	75.2241		5.40003	70.7469		5.40003	38.9326
														5.40723	74.1266		5.40723	69.6221		5.40723	38.9438
														5.41443	73.0792		5.41443	68.5534		5.41443	38.9609
														5.42163	72.0782		5.42163	67.5393		5.42163	38.9844
														5.42883	71.1211		5.42883	66.5777		5.42883	39.0151
														5.43603	70.2061		5.43603	65.6658		5.43603	39.0539
														5.44323	69.3326		5.44323	64.8014		5.44323	39.1015
														5.45043	68.5014		5.45043	63.9821		5.45043	39.1593
														5.45763	67.7153		5.45763	63.206		5.45763	39.2289
														5.46483	66.9783		5.46483	62.4722		5.46483	39.3126
														5.47204	66.2942		5.47204	61.7807		5.47204	39.4124
														5.47924	65.6658		5.47924	61.1318		5.47924	39.5296
														5.48644	65.094		5.48644	60.5264		5.48644	39.665
														5.49364	64.5788		5.49364	59.965		5.49364	39.8186
														5.50084	64.1195		5.50084	59.448		5.50084	39.9901
														5.50804	63.7145		5.50804	58.9758		5.50804	40.1787
														5.51524	63.3618		5.51524	58.5493		5.51524	40.3835
														5.52244	63.0588		5.52244	58.1693		5.52244	40.6041
														5.52964	62.8034		5.52964	57.8369		5.52964	40.8409
														5.53684	62.5946		5.53684	57.554		5.53684	41.0955
														5.54404	62.4323		5.54404	57.3226		5.54404	41.3697
														5.55124	62.3175		5.55124	57.145		5.55124	41.6662
														5.55844	62.2517		5.55844	57.0235		5.55844	41.9875
														5.56564	62.2376		5.56564	56.9603		5.56564	42.3368
														5.57284	62.2786		5.57284	56.9579		5.57284	42.717
														5.58004	62.3788		5.58004	57.0186		5.58004	43.1305
														5.58724	62.542		5.58724	57.1437		5.58724	43.5791
														5.59444	62.7718		5.59444	57.3336		5.59444	44.0643
														5.60164	63.0712		5.60164	57.5881		5.60164	44.587
														5.60884	63.4427		5.60884	57.9066		5.60884	45.1476
														5.61604	63.888		5.61604	58.2893		5.61604	45.7462
														5.62324	64.4069		5.62324	58.7365		5.62324	46.3828
														5.63044	64.9981		5.63044	59.2494		5.63044	47.0576
														5.63764	65.6602		5.63764	59.8295		5.63764	47.771
														5.64484	66.3923		5.64484	60.4795		5.64484	48.5243
														5.65204	67.194		5.65204	61.2029		5.65204	49.3186
														5.65924	68.0654		5.65924	62.0038		5.65924	50.1548
														5.66644	69.0059		5.66644	62.8859		5.66644	51.0332
														5.67364	70.0151		5.67364	63.8518		5.67364	51.953
														5.68084	71.0926		5.68084	64.9025		5.68084	52.9116
														5.68804	72.2378		5.68804	66.0372		5.68804	53.9053
														5.69524	73.4493		5.69524	67.2529		5.69524	54.9295
														5.70244	74.7236		5.70244	68.5445		5.70244	55.9791
														5.70964	76.0554		5.70964	69.9053		5.70964	57.0492
														5.71684	77.4382		5.71684	71.3277		5.71684	58.1348
														5.72404	78.8654		5.72404	72.8034		5.72404	59.2322
														5.73124	80.3301		5.73124	74.3237		5.73124	60.3382
														5.73844	81.8261		5.73844	75.8802		5.73844	61.4501
														5.74564	83.3469		5.74564	77.466		5.74564	62.5648
														5.75284	84.8863		5.75284	79.0757		5.75284	63.6785
														5.76004	86.4385		5.76004	80.7044		5.76004	64.7866
														5.76724	87.9974		5.76724	82.3467		5.76724	65.8838
														5.77444	89.5566		5.77444	83.9966		5.77444	66.9637
														5.78164	91.108		5.78164	85.6477		5.78164	68.0194
														5.78884	92.6421		5.78884	87.2936		5.78884	69.0441
														5.79604	94.1473		5.79604	88.9271		5.79604	70.0312
														5.80324	95.6117		5.80324	90.5397		5.80324	70.9745
														5.81044	97.0228		5.81044	92.1225		5.81044	71.8679
														5.81764	98.3686		5.81764	93.6677		5.81764	72.7052
														5.82484	99.6376		5.82484	95.1689		5.82484	73.4806
														5.83204	100.82		5.83204	96.6198		5.83204	74.1891
														5.83924	101.909		5.83924	98.0135		5.83924	74.8251
														5.84644	102.901		5.84644	99.3412		5.84644	75.3831
														5.85364	103.795		5.85364	100.594		5.85364	75.8576
														5.86084	104.594		5.86084	101.762		5.86084	76.2445
														5.86804	105.3		5.86804	102.839		5.86804	76.5417
														5.87524	105.916		5.87524	103.817		5.87524	76.7492
														5.88244	106.444		5.88244	104.691		5.88244	76.8678
														5.88964	106.885		5.88964	105.46		5.88964	76.8989
														5.89684	107.236		5.89684	106.124		5.89684	76.8442
														5.90404	107.494		5.90404	106.686		5.90404	76.7062
														5.91124	107.653		5.91124	107.15		5.91124	76.4873
														5.91844	107.708		5.91844	107.52		5.91844	76.1895
														5.92564	107.658		5.92564	107.796		5.92564	75.8136
														5.93284	107.501		5.93284	107.979		5.93284	75.3594
														5.94004	107.24		5.94004	108.067		5.94004	74.8273
														5.94724	106.883		5.94724	108.06		5.94724	74.219
														5.95444	106.436		5.95444	107.956		5.95444	73.538
														5.96164	105.91		5.96164	107.757		5.96164	72.7891
														5.96884	105.311		5.96884	107.465		5.96884	71.9776
														5.97604	104.646		5.97604	107.084		5.97604	71.1091
														5.98324	103.922		5.98324	106.621		5.98324	70.1902
														5.99044	103.14		5.99044	106.081		5.99044	69.2278
														5.99764	102.303		5.99764	105.471		5.99764	68.2286
														6.00484	101.411		6.00484	104.794		6.00484	67.1983
														6.01204	100.465		6.01204	104.052		6.01204	66.141
														6.01924	99.4672		6.01924	103.246		6.01924	65.0604
														6.02644	98.4208		6.02644	102.379		6.02644	63.9607
														6.03364	97.3299		6.03364	101.452		6.03364	62.8463
														6.04084	96.1997		6.04084	100.471		6.04084	61.7215
														6.04804	95.0363		6.04804	99.4418		6.04804	60.5904
														6.05524	93.8459		6.05524	98.3702		6.05524	59.4567
														6.06244	92.6346		6.06244	97.2634		6.06244	58.3249
														6.06964	91.4085		6.06964	96.1294		6.06964	57.1996
														6.07684	90.1736		6.07684	94.9757		6.07684	56.0846
														6.08404	88.9355		6.08404	93.8077		6.08404	54.982
														6.09124	87.6985		6.09124	92.6282		6.09124	53.8929
														6.09844	86.4667		6.09844	91.439		6.09844	52.8177
														6.10564	85.2435		6.10564	90.2425		6.10564	51.7567
														6.11284	84.0327		6.11284	89.0419		6.11284	50.7106
														6.12004	82.8375		6.12004	87.8406		6.12004	49.6805
														6.12724	81.66		6.12724	86.6418		6.12724	48.6676
														6.13444	80.5012		6.13444	85.4486		6.13444	47.6744
														6.14164	79.361		6.14164	84.2653		6.14164	46.7043
														6.14884	78.239		6.14884	83.0969		6.14884	45.7612
														6.15604	77.1337		6.15604	81.9477		6.15604	44.8488
														6.16324	76.043		6.16324	80.8197		6.16324	43.9698
														6.17044	74.9647		6.17044	79.713		6.17044	43.1253
														6.17764	73.8974		6.17764	78.6271		6.17764	42.3151
														6.18484	72.8411		6.18484	77.5617		6.18484	41.538
														6.19204	71.7969		6.19204	76.5166		6.19204	40.7924
														6.19924	70.7662		6.19924	75.4917		6.19924	40.0768
														6.20644	69.7507		6.20644	74.4864		6.20644	39.3897
														6.21364	68.7521		6.21364	73.501		6.21364	38.7299
														6.22084	67.7722		6.22084	72.5361		6.22084	38.0965
														6.22804	66.812		6.22804	71.5928		6.22804	37.4897
														6.23524	65.8722		6.23524	70.672		6.23524	36.9102
														6.24244	64.9523		6.24244	69.7738		6.24244	36.3585
														6.24964	64.0519		6.24964	68.8982		6.24964	35.8347
														6.25684	63.1707		6.25684	68.0446		6.25684	35.3379
														6.26404	62.3087		6.26404	67.2126		6.26404	34.8671
														6.27124	61.4662		6.27124	66.4014		6.27124	34.4213
														6.27844	60.6434		6.27844	65.6103		6.27844	33.9993
														6.28564	59.84		6.28564	64.8386		6.28564	33.6005
														6.29284	59.0552		6.29284	64.0856		6.29284	33.2244
														6.30004	58.2882		6.30004	63.3507		6.30004	32.8709
														6.30724	57.5372		6.30724	62.6332		6.30724	32.541
														6.31444	56.8		6.31444	61.9323		6.31444	32.2354
														6.32164	56.0742		6.32164	61.2474		6.32164	31.9549
														6.32884	55.3569		6.32884	60.5781		6.32884	31.7
														6.33604	54.6454		6.33604	59.9234		6.33604	31.4702
														6.34324	53.9377		6.34324	59.2821		6.34324	31.2647
														6.35044	53.2325		6.35044	58.6529		6.35044	31.0817
														6.35764	52.5295		6.35764	58.0343		6.35764	30.9192
														6.36484	51.8292		6.36484	57.4251		6.36484	30.775
														6.37204	51.1329		6.37204	56.8232		6.37204	30.6471
														6.37924	50.4423		6.37924	56.2265		6.37924	30.5343
														6.38644	49.759		6.38644	55.6325		6.38644	30.4356
														6.39364	49.0845		6.39364	55.0392		6.39364	30.3508
														6.40084	48.4194		6.40084	54.445		6.40084	30.28
														6.40804	47.7633		6.40804	53.849		6.40804	30.2233
														6.41524	47.1148		6.41524	53.2505		6.41524	30.1804
														6.42244	46.4721		6.42244	52.6496		6.42244	30.1504
														6.42964	45.8332		6.42964	52.047		6.42964	30.1324
														6.43684	45.1972		6.43684	51.4435		6.43684	30.1255
														6.44404	44.5638		6.44404	50.8398		6.44404	30.1287
														6.45124	43.9337		6.45124	50.2366		6.45124	30.1411
														6.45844	43.3085		6.45844	49.6346		6.45844	30.1615
														6.46564	42.6902		6.46564	49.034		6.46564	30.189
														6.47284	42.0812		6.47284	48.435		6.47284	30.2233
														6.48004	41.4836		6.48004	47.8374		6.48004	30.2636
														6.48724	40.8982		6.48724	47.2409		6.48724	30.3086
														6.49444	40.3252		6.49444	46.646		6.49444	30.3563
														6.50164	39.7636		6.50164	46.0536		6.50164	30.404
														6.50884	39.2122		6.50884	45.4646		6.50884	30.4491
														6.51604	38.6694		6.51604	44.8795		6.51604	30.4894
														6.52324	38.1335		6.52324	44.2985		6.52324	30.5232
														6.53044	37.6033		6.53044	43.7218		6.53044	30.5495
														6.53764	37.0787		6.53764	43.1499		6.53764	30.568
														6.54484	36.5603		6.54484	42.5831		6.54484	30.5794
														6.55204	36.0495		6.55204	42.0219		6.55204	30.5851
														6.55924	35.5481		6.55924	41.4662		6.55924	30.5866
														6.56644	35.0579		6.56644	40.9165		6.56644	30.5852
														6.57364	34.5805		6.57364	40.3736		6.57364	30.5815
														6.58084	34.1176		6.58084	39.8388		6.58084	30.5753
														6.58804	33.6699		6.58804	39.3131		6.58804	30.5655
														6.59524	33.2378		6.59524	38.7974		6.59524	30.5504
														6.60244	32.8207		6.60244	38.292		6.60244	30.5282
														6.60964	32.4179		6.60964	37.7972		6.60964	30.4971
														6.61684	32.029		6.61684	37.3127		6.61684	30.4556
														6.62404	31.6535		6.62404	36.8385		6.62404	30.4029
														6.63124	31.2908		6.63124	36.375		6.63124	30.3385
														6.63844	30.9403		6.63844	35.922		6.63844	30.2626
														6.64564	30.6008		6.64564	35.4795		6.64564	30.1762
														6.65284	30.2716		6.65284	35.0475		6.65284	30.0803
														6.66004	29.9519		6.66004	34.626		6.66004	29.9767
														6.66724	29.641		6.66724	34.2149		6.66724	29.8667
														6.67444	29.3382		6.67444	33.8139		6.67444	29.7515
														6.68164	29.0436		6.68164	33.4224		6.68164	29.6318
														6.68884	28.7575		6.68884	33.0395		6.68884	29.5077
														6.69604	28.4808		6.69604	32.6648		6.69604	29.3789
														6.70324	28.2146		6.70324	32.298		6.70324	29.2448
														6.71044	27.9595		6.71044	31.9398		6.71044	29.1051
														6.71764	27.7161		6.71764	31.5908		6.71764	28.9593
														6.72484	27.4843		6.72484	31.2521		6.72484	28.8075
														6.73204	27.264		6.73204	30.9247		6.73204	28.6502
														6.73924	27.0546		6.73924	30.6094		6.73924	28.4883
														6.74644	26.8557		6.74644	30.3069		6.74644	28.3231
														6.75364	26.6668		6.75364	30.017		6.75364	28.156
														6.76084	26.4879		6.76084	29.7391		6.76084	27.9879
														6.76804	26.319		6.76804	29.4721		6.76804	27.8193
														6.77524	26.16		6.77524	29.2147		6.77524	27.6506
														6.78244	26.0106		6.78244	28.9655		6.78244	27.4819
														6.78964	25.8702		6.78964	28.7231		6.78964	27.3132
														6.79684	25.7378		6.79684	28.4862		6.79684	27.1449
														6.80404	25.6125		6.80404	28.2539		6.80404	26.9777
														6.81124	25.4932		6.81124	28.026		6.81124	26.8122
														6.81844	25.3789		6.81844	27.8028		6.81844	26.6491
														6.82564	25.2693		6.82564	27.5854		6.82564	26.4891
														6.83284	25.1639		6.83284	27.3749		6.83284	26.3325
														6.84004	25.0628		6.84004	27.1725		6.84004	26.1795
														6.84724	24.9658		6.84724	26.9791		6.84724	26.0295
														6.85444	24.8728		6.85444	26.7957		6.85444	25.8818
														6.86164	24.7835		6.86164	26.6225		6.86164	25.7356
														6.86884	24.6978		6.86884	26.4593		6.86884	25.5904
														6.87604	24.6159		6.87604	26.3049		6.87604	25.4465
														6.88324	24.5375		6.88324	26.1576		6.88324	25.3045
														6.89044	24.4626		6.89044	26.0159		6.89044	25.1656
														6.89764	24.3915		6.89764	25.8782		6.89764	25.0311
														6.90484	24.3244		6.90484	25.7436		6.90484	24.9023
														6.91204	24.2614		6.91204	25.6114		6.91204	24.7799
														6.91924	24.2023		6.91924	25.4817		6.91924	24.6644
														6.92644	24.1464		6.92644	25.355		6.92644	24.5552
														6.93364	24.093		6.93364	25.2322		6.93364	24.4513
														6.94084	24.0415		6.94084	25.1143		6.94084	24.3512
														6.94804	23.9919		6.94804	25.0025		6.94804	24.2532
														6.95524	23.9442		6.95524	24.8979		6.95524	24.1562
														6.96244	23.8988		6.96244	24.801		6.96244	24.0593
														6.96964	23.8563		6.96964	24.7116		6.96964	23.9626
														6.97684	23.8174		6.97684	24.6288		6.97684	23.8662
														6.98404	23.7828		6.98404	24.5509		6.98404	23.7707
														6.99124	23.7528		6.99124	24.4764		6.99124	23.6766
														6.99844	23.7273		6.99844	24.4036		6.99844	23.5845
														7.00564	23.7052		7.00564	24.3313		7.00564	23.4947
														7.01284	23.6852		7.01284	24.2586		7.01284	23.4078
														7.02004	23.6656		7.02004	24.1851		7.02004	23.3238
														7.02724	23.6449		7.02724	24.111		7.02724	23.2426
														7.03445	23.6217		7.03445	24.0372		7.03445	23.1642
														7.04165	23.5945		7.04165	23.9648		7.04165	23.0883
														7.04885	23.5622		7.04885	23.8946		7.04885	23.015
														7.05605	23.5242		7.05605	23.8268		7.05605	22.9442
														7.06325	23.4804		7.06325	23.7606		7.06325	22.876
														7.07045	23.4315		7.07045	23.6949		7.07045	22.8097
														7.07765	23.378		7.07765	23.6284		7.07765	22.7446
														7.08485	23.3207		7.08485	23.5598		7.08485	22.68
														7.09205	23.2609		7.09205	23.4882		7.09205	22.6158
														7.09925	23.1998		7.09925	23.4129		7.09925	22.5517
														7.10645	23.1388		7.10645	23.3337		7.10645	22.4877
														7.11365	23.0788		7.11365	23.2513		7.11365	22.4235
														7.12085	23.0204		7.12085	23.1669		7.12085	22.3587
														7.12805	22.9639		7.12805	23.0819		7.12805	22.2933
														7.13525	22.9092		7.13525	22.998		7.13525	22.2272
														7.14245	22.8558		7.14245	22.9163		7.14245	22.1605
														7.14965	22.8031		7.14965	22.8373		7.14965	22.0931
														7.15685	22.7501		7.15685	22.7613		7.15685	22.0247
														7.16405	22.6962		7.16405	22.6884		7.16405	21.9555
														7.17125	22.6412		7.17125	22.6179		7.17125	21.8858
														7.17845	22.5851		7.17845	22.5495		7.17845	21.8162
														7.18565	22.5282		7.18565	22.4824		7.18565	21.7477
														7.19285	22.4712		7.19285	22.4162		7.19285	21.6811
														7.20005	22.4149		7.20005	22.3509		7.20005	21.6169
														7.20725	22.3601		7.20725	22.2865		7.20725	21.5555
														7.21445	22.3072		7.21445	22.2232		7.21445	21.4971
														7.22165	22.2565		7.22165	22.1615		7.22165	21.4418
														7.22885	22.2075		7.22885	22.102		7.22885	21.3895
														7.23605	22.1595		7.23605	22.0451		7.23605	21.3398
														7.24325	22.1118		7.24325	21.991		7.24325	21.2922
														7.25045	22.0639		7.25045	21.9396		7.25045	21.2461
														7.25765	22.0156		7.25765	21.8909		7.25765	21.2013
														7.26485	21.967		7.26485	21.8449		7.26485	21.1576
														7.27205	21.9185		7.27205	21.8016		7.27205	21.1146
														7.27925	21.8708		7.27925	21.7608		7.27925	21.0724
														7.28645	21.8248		7.28645	21.722		7.28645	21.0308
														7.29365	21.7815		7.29365	21.6849		7.29365	20.9901
														7.30085	21.7415		7.30085	21.6491		7.30085	20.9509
														7.30805	21.7053		7.30805	21.6142		7.30805	20.9136
														7.31525	21.6724		7.31525	21.5796		7.31525	20.8786
														7.32245	21.6423		7.32245	21.5448		7.32245	20.8461
														7.32965	21.6142		7.32965	21.5093		7.32965	20.8163
														7.33685	21.5872		7.33685	21.473		7.33685	20.789
														7.34405	21.5607		7.34405	21.4362		7.34405	20.7639
														7.35125	21.5343		7.35125	21.3992		7.35125	20.7404
														7.35845	21.5077		7.35845	21.3627		7.35845	20.7177
														7.36565	21.4811		7.36565	21.3272		7.36565	20.6952
														7.37285	21.4547		7.37285	21.2936		7.37285	20.6727
														7.38005	21.4291		7.38005	21.2621		7.38005	20.6501
														7.38725	21.4047		7.38725	21.2329		7.38725	20.6276
														7.39445	21.3816		7.39445	21.2056		7.39445	20.6053
														7.40165	21.3598		7.40165	21.1796		7.40165	20.5834
														7.40885	21.3389		7.40885	21.1542		7.40885	20.5622
														7.41605	21.3183		7.41605	21.1288		7.41605	20.5418
														7.42325	21.2974		7.42325	21.1029		7.42325	20.5223
														7.43045	21.2759		7.43045	21.0763		7.43045	20.5035
														7.43765	21.2536		7.43765	21.0488		7.43765	20.4852
														7.44485	21.2305		7.44485	21.0209		7.44485	20.467
														7.45205	21.207		7.45205	20.993		7.45205	20.4486
														7.45925	21.1832		7.45925	20.9657		7.45925	20.4301
														7.46645	21.1596		7.46645	20.9396		7.46645	20.4118
														7.47365	21.1362		7.47365	20.9151		7.47365	20.3939
														7.48085	21.1132		7.48085	20.8925		7.48085	20.3768
														7.48805	21.091		7.48805	20.8716		7.48805	20.3606
														7.49525	21.0696		7.49525	20.852		7.49525	20.3457
														7.50245	21.0491		7.50245	20.8338		7.50245	20.3322
														7.50965	21.0297		7.50965	20.8167		7.50965	20.3201
														7.51685	21.0114		7.51685	20.8004		7.51685	20.3092
														7.52405	20.9945		7.52405	20.7846		7.52405	20.299
														7.53125	20.9791		7.53125	20.7689		7.53125	20.2893
														7.53845	20.9648		7.53845	20.7531		7.53845	20.2799
														7.54565	20.9506		7.54565	20.7373		7.54565	20.2707
														7.55285	20.9356		7.55285	20.7214		7.55285	20.2617
														7.56005	20.9194		7.56005	20.7049		7.56005	20.2527
														7.56725	20.9019		7.56725	20.6875		7.56725	20.2437
														7.57445	20.8833		7.57445	20.6687		7.57445	20.2344
														7.58165	20.8641		7.58165	20.6483		7.58165	20.2245
														7.58885	20.8448		7.58885	20.6266		7.58885	20.2136
														7.59605	20.8264		7.59605	20.6039		7.59605	20.2017
														7.60325	20.8094		7.60325	20.5804		7.60325	20.189
														7.61045	20.7942		7.61045	20.557		7.61045	20.1756
														7.61765	20.7808		7.61765	20.5346		7.61765	20.162
														7.62485	20.7686		7.62485	20.5142		7.62485	20.1488
														7.63205	20.7571		7.63205	20.4965		7.63205	20.1369
														7.63925	20.7456		7.63925	20.4819		7.63925	20.1265
														7.64645	20.7337		7.64645	20.4702		7.64645	20.1177
														7.65365	20.721		7.65365	20.4611		7.65365	20.1099
														7.66085	20.7075		7.66085	20.4538		7.66085	20.1022
														7.66805	20.693		7.66805	20.4474		7.66805	20.0941
														7.67525	20.6777		7.67525	20.4411		7.67525	20.0854
														7.68245	20.6618		7.68245	20.434		7.68245	20.0768
														7.68965	20.6455		7.68965	20.4256		7.68965	20.0686
														7.69685	20.629		7.69685	20.4154		7.69685	20.0618
														7.70405	20.6124		7.70405	20.4034		7.70405	20.0572
														7.71125	20.5956		7.71125	20.3896		7.71125	20.0553
														7.71845	20.5788		7.71845	20.3746		7.71845	20.0563
														7.72565	20.562		7.72565	20.3588		7.72565	20.0595
														7.73285	20.5453		7.73285	20.3429		7.73285	20.0636
														7.74005	20.5289		7.74005	20.3272		7.74005	20.0667
														7.74725	20.513		7.74725	20.3125		7.74725	20.0672
														7.75445	20.4974		7.75445	20.2988		7.75445	20.064
														7.76165	20.4822		7.76165	20.2862		7.76165	20.0565
														7.76885	20.4673		7.76885	20.2743		7.76885	20.0448
														7.77605	20.4528		7.77605	20.263		7.77605	20.0294
														7.78325	20.4387		7.78325	20.2518		7.78325	20.0112
														7.79045	20.4253		7.79045	20.2407		7.79045	19.9916
														7.79765	20.4124		7.79765	20.2294		7.79765	19.9718
														7.80485	20.4001		7.80485	20.2181		7.80485	19.9529
														7.81205	20.3886		7.81205	20.2069		7.81205	19.9357
														7.81925	20.3778		7.81925	20.1961		7.81925	19.9205
														7.82645	20.3682		7.82645	20.186		7.82645	19.9075
														7.83365	20.3598		7.83365	20.1769		7.83365	19.8965
														7.84085	20.3527		7.84085	20.1686		7.84085	19.8873
														7.84805	20.3466		7.84805	20.1607		7.84805	19.8797
														7.85525	20.3413		7.85525	20.1531		7.85525	19.8735
														7.86245	20.3368		7.86245	20.1454		7.86245	19.8688
														7.86965	20.333		7.86965	20.1373		7.86965	19.8653
														7.87685	20.3298		7.87685	20.1288		7.87685	19.8629
														7.88405	20.3268		7.88405	20.1197		7.88405	19.8611
														7.89125	20.3239		7.89125	20.1101		7.89125	19.8595
														7.89845	20.3209		7.89845	20.1002		7.89845	19.8576
														7.90565	20.3176		7.90565	20.0903		7.90565	19.8546
														7.91285	20.3139		7.91285	20.0808		7.91285	19.8498
														7.92005	20.3096		7.92005	20.0717		7.92005	19.8426
														7.92725	20.3043		7.92725	20.0629		7.92725	19.8329
														7.93445	20.298		7.93445	20.0539		7.93445	19.821
														7.94165	20.2909		7.94165	20.0445		7.94165	19.808
														7.94885	20.2832		7.94885	20.0347		7.94885	19.7952
														7.95605	20.2751		7.95605	20.0242		7.95605	19.7836
														7.96325	20.2669		7.96325	20.0131		7.96325	19.7743
														7.97045	20.259		7.97045	20.0015		7.97045	19.7682
														7.97765	20.2516		7.97765	19.9899		7.97765	19.7653
														7.98485	20.2445		7.98485	19.9788		7.98485	19.7654
														7.99205	20.2377		7.99205	19.9687		7.99205	19.7675
														7.99925	20.2311		7.99925	19.9599		7.99925	19.7706
														8.00645	20.2248		8.00645	19.9523		8.00645	19.7736
														8.01365	20.2189		8.01365	19.9454		8.01365	19.7757
														8.02085	20.2132		8.02085	19.9385		8.02085	19.7764
														8.02805	20.2073		8.02805	19.931		8.02805	19.7754
														8.03525	20.2007		8.03525	19.9225		8.03525	19.7729
														8.04245	20.1933		8.04245	19.913		8.04245	19.7689
														8.04965	20.185		8.04965	19.9028		8.04965	19.7635
														8.05685	20.176		8.05685	19.8923		8.05685	19.7568
														8.06405	20.1666		8.06405	19.8819		8.06405	19.7487
														8.07125	20.1568		8.07125	19.8718		8.07125	19.7395
														8.07845	20.147		8.07845	19.862		8.07845	19.7297
														8.08565	20.1376		8.08565	19.8525		8.08565	19.7198
														8.09285	20.1288		8.09285	19.8426		8.09285	19.7106
														8.10005	20.1206		8.10005	19.8321		8.10005	19.7027
														8.10725	20.1127		8.10725	19.8207		8.10725	19.6971
														8.11445	20.1047		8.11445	19.8086		8.11445	19.6942
														8.12165	20.0964		8.12165	19.7966		8.12165	19.6943
														8.12885	20.0879		8.12885	19.7858		8.12885	19.6967
														8.13605	20.0793		8.13605	19.7773		8.13605	19.7005
														8.14325	20.071		8.14325	19.7714		8.14325	19.7048
														8.15045	20.0632		8.15045	19.7683		8.15045	19.7086
														8.15765	20.0563		8.15765	19.7675		8.15765	19.7111
														8.16485	20.0501		8.16485	19.7683		8.16485	19.7118
														8.17205	20.0447		8.17205	19.7697		8.17205	19.7104
														8.17925	20.0397		8.17925	19.7708		8.17925	19.7075
														8.18645	20.0349		8.18645	19.7705		8.18645	19.7034
														8.19365	20.0301		8.19365	19.768		8.19365	19.6989
														8.20085	20.025		8.20085	19.7634		8.20085	19.6942
														8.20805	20.0196		8.20805	19.7574		8.20805	19.6897
														8.21525	20.0137		8.21525	19.7507		8.21525	19.6856
														8.22245	20.0071		8.22245	19.7443		8.22245	19.682
														8.22965	19.9996		8.22965	19.7385		8.22965	19.679
														8.23685	19.9912		8.23685	19.7335		8.23685	19.6764
														8.24405	19.9817		8.24405	19.7294		8.24405	19.6742
														8.25125	19.9713		8.25125	19.7262		8.25125	19.6725
														8.25845	19.9605		8.25845	19.7237		8.25845	19.6711
														8.26565	19.9501		8.26565	19.7215		8.26565	19.6701
														8.27285	19.941		8.27285	19.7193		8.27285	19.6688
														8.28005	19.9339		8.28005	19.7168		8.28005	19.6669
														8.28725	19.9291		8.28725	19.7142		8.28725	19.6639
														8.29445	19.9269		8.29445	19.7119		8.29445	19.6595
														8.30165	19.927		8.30165	19.7101		8.30165	19.6536
														8.30885	19.9286		8.30885	19.7087		8.30885	19.6461
														8.31605	19.9307		8.31605	19.7073		8.31605	19.6369
														8.32325	19.9323		8.32325	19.7055		8.32325	19.6265
														8.33045	19.9329		8.33045	19.7027		8.33045	19.6153
														8.33765	19.9321		8.33765	19.6987		8.33765	19.6038
														8.34485	19.9298		8.34485	19.6936		8.34485	19.5924
														8.35205	19.9261		8.35205	19.6875		8.35205	19.5817
														8.35925	19.9213		8.35925	19.6809		8.35925	19.5721
														8.36645	19.9156		8.36645	19.6743		8.36645	19.5637
														8.37365	19.9096		8.37365	19.6686		8.37365	19.5568
														8.38085	19.9034		8.38085	19.6645		8.38085	19.5515
														8.38805	19.8972		8.38805	19.6621		8.38805	19.548
														8.39525	19.8913		8.39525	19.6614		8.39525	19.5464
														8.40245	19.8861		8.40245	19.6618		8.40245	19.5469
														8.40965	19.882		8.40965	19.6624		8.40965	19.5492
														8.41685	19.879		8.41685	19.6626		8.41685	19.5529
														8.42405	19.8772		8.42405	19.6619		8.42405	19.5574
														8.43125	19.8767		8.43125	19.6602		8.43125	19.5622
														8.43845	19.8773		8.43845	19.6574		8.43845	19.5668
														8.44565	19.8788		8.44565	19.6537		8.44565	19.5709
														8.45285	19.8808		8.45285	19.6495		8.45285	19.5741
														8.46005	19.8825		8.46005	19.6449		8.46005	19.5763
														8.46725	19.8834		8.46725	19.6397		8.46725	19.5775
														8.47445	19.8833		8.47445	19.6339		8.47445	19.5783
														8.48165	19.8822		8.48165	19.627		8.48165	19.5789
														8.48885	19.8801		8.48885	19.6188		8.48885	19.5795
														8.49605	19.8772		8.49605	19.609		8.49605	19.5797
														8.50325	19.8737		8.50325	19.5977		8.50325	19.5793
														8.51045	19.8699		8.51045	19.5857		8.51045	19.578
														8.51765	19.866		8.51765	19.574		8.51765	19.5759
														8.52485	19.8621		8.52485	19.5639		8.52485	19.5731
														8.53205	19.8581		8.53205	19.5563		8.53205	19.5697
														8.53925	19.8535		8.53925	19.5523		8.53925	19.566
														8.54645	19.8477		8.54645	19.552		8.54645	19.5623
														8.55365	19.8406		8.55365	19.5553		8.55365	19.559
														8.56085	19.8323		8.56085	19.5614		8.56085	19.5566
														8.56805	19.8237		8.56805	19.5693		8.56805	19.5555
														8.57525	19.8153		8.57525	19.5776		8.57525	19.5555
														8.58245	19.808		8.58245	19.5852		8.58245	19.5565
														8.58965	19.8025		8.58965	19.5912		8.58965	19.5579
														8.59686	19.7993		8.59686	19.5952		8.59686	19.5592
														8.60406	19.7987		8.60406	19.5976		8.60406	19.5602
														8.61126	19.8008		8.61126	19.5988		8.61126	19.5605
														8.61846	19.8047		8.61846	19.5993		8.61846	19.5597
														8.62566	19.8096		8.62566	19.5995		8.62566	19.5576
														8.63286	19.8145		8.63286	19.5996		8.63286	19.5538
														8.64006	19.8187		8.64006	19.6001		8.64006	19.5485
														8.64726	19.8215		8.64726	19.6012		8.64726	19.5424
														8.65446	19.8224		8.65446	19.6028		8.65446	19.5363
														8.66166	19.8211		8.66166	19.6043		8.66166	19.531
														8.66886	19.8175		8.66886	19.6054		8.66886	19.5268
														8.67606	19.8118		8.67606	19.6055		8.67606	19.5242
														8.68326	19.8045		8.68326	19.6046		8.68326	19.5231
														8.69046	19.7961		8.69046	19.6023		8.69046	19.5232
														8.69766	19.787		8.69766	19.5984		8.69766	19.5241
														8.70486	19.7779		8.70486	19.5926		8.70486	19.5248
														8.71206	19.7693		8.71206	19.5849		8.71206	19.5247
														8.71926	19.7616		8.71926	19.5761		8.71926	19.5235
														8.72646	19.7549		8.72646	19.5668		8.72646	19.5212
														8.73366	19.7492		8.73366	19.5577		8.73366	19.5181
														8.74086	19.7445		8.74086	19.5495		8.74086	19.515
														8.74806	19.7406		8.74806	19.5424		8.74806	19.5124
														8.75526	19.7376		8.75526	19.5368		8.75526	19.5109
														8.76246	19.7352		8.76246	19.5328		8.76246	19.511
														8.76966	19.7337		8.76966	19.5303		8.76966	19.5124
														8.77686	19.7332		8.77686	19.5291		8.77686	19.5149
														8.78406	19.734		8.78406	19.5291		8.78406	19.5179
														8.79126	19.7361		8.79126	19.53		8.79126	19.521
														8.79846	19.7397		8.79846	19.5318		8.79846	19.5235
														8.80566	19.7442		8.80566	19.5342		8.80566	19.5249
														8.81286	19.7493		8.81286	19.5372		8.81286	19.5251
														8.82006	19.7545		8.82006	19.5405		8.82006	19.5239
														8.82726	19.7593		8.82726	19.5439		8.82726	19.5221
														8.83446	19.7636		8.83446	19.5468		8.83446	19.5202
														8.84166	19.7671		8.84166	19.5488		8.84166	19.5188
														8.84886	19.7697		8.84886	19.5498		8.84886	19.5183
														8.85606	19.7715		8.85606	19.5499		8.85606	19.5187
														8.86326	19.7724		8.86326	19.5496		8.86326	19.5201
														8.87046	19.7723		8.87046	19.5489		8.87046	19.5224
														8.87766	19.7709		8.87766	19.5483		8.87766	19.5254
														8.88486	19.7682		8.88486	19.5482		8.88486	19.5286
														8.89206	19.7641		8.89206	19.5489		8.89206	19.5315
														8.89926	19.7588		8.89926	19.5505		8.89926	19.5337
														8.90646	19.7526		8.90646	19.5528		8.90646	19.5351
														8.91366	19.746		8.91366	19.5554		8.91366	19.5359
														8.92086	19.74		8.92086	19.5579		8.92086	19.5359
														8.92806	19.7352		8.92806	19.5599		8.92806	19.535
														8.93526	19.7325		8.93526	19.5612		8.93526	19.5332
														8.94246	19.7319		8.94246	19.5616		8.94246	19.5305
														8.94966	19.7336		8.94966	19.5609		8.94966	19.5273
														8.95686	19.7372		8.95686	19.559		8.95686	19.5236
														8.96406	19.7426		8.96406	19.5562		8.96406	19.5196
														8.97126	19.7492		8.97126	19.5526		8.97126	19.5154
														8.97846	19.7563		8.97846	19.5485		8.97846	19.5111
														8.98566	19.7633		8.98566	19.5441		8.98566	19.5071
														8.99286	19.7693		8.99286	19.5399		8.99286	19.5039
														9.00006	19.7736		9.00006	19.5363		9.00006	19.5017
														9.00726	19.7758		9.00726	19.5337		9.00726	19.5006
														9.01446	19.7754		9.01446	19.5321		9.01446	19.5005
														9.02166	19.7726		9.02166	19.5314		9.02166	19.5017
														9.02886	19.7677		9.02886	19.5315		9.02886	19.5038
														9.03606	19.7615		9.03606	19.5319		9.03606	19.5063
														9.04326	19.7549		9.04326	19.5325		9.04326	19.5088
														9.05046	19.7492		9.05046	19.5327		9.05046	19.5106
														9.05766	19.7454		9.05766	19.5325		9.05766	19.5115
														9.06486	19.7441		9.06486	19.5319		9.06486	19.5115
														9.07206	19.7453		9.07206	19.5314		9.07206	19.5107
														9.07926	19.7483		9.07926	19.5312		9.07926	19.5094
														9.08646	19.7522		9.08646	19.5313		9.08646	19.508
														9.09366	19.7558		9.09366	19.5318		9.09366	19.507
														9.10086	19.7584		9.10086	19.5324		9.10086	19.5063
														9.10806	19.7593		9.10806	19.5332		9.10806	19.5057
														9.11526	19.7581		9.11526	19.5336		9.11526	19.5046
														9.12246	19.7549		9.12246	19.5332		9.12246	19.5027
														9.12966	19.75		9.12966	19.5316		9.12966	19.4999
														9.13686	19.7441		9.13686	19.5287		9.13686	19.4963
														9.14406	19.7377		9.14406	19.5248		9.14406	19.4924
														9.15126	19.731		9.15126	19.5205		9.15126	19.4888
														9.15846	19.7244		9.15846	19.5158		9.15846	19.4864
														9.16566	19.7179		9.16566	19.5109		9.16566	19.4859
														9.17286	19.712		9.17286	19.5062		9.17286	19.4878
														9.18006	19.7071		9.18006	19.5023		9.18006	19.4922
														9.18726	19.7038		9.18726	19.4997		9.18726	19.4988
														9.19446	19.7023		9.19446	19.4986		9.19446	19.5072
														9.20166	19.7028		9.20166	19.4992		9.20166	19.5166
														9.20886	19.7052		9.20886	19.5014		9.20886	19.5264
														9.21606	19.7093		9.21606	19.5053		9.21606	19.5357
														9.22326	19.7145		9.22326	19.5106		9.22326	19.5439
														9.23046	19.7203		9.23046	19.5167		9.23046	19.5502
														9.23766	19.7263		9.23766	19.5227		9.23766	19.5539
														9.24486	19.732		9.24486	19.528		9.24486	19.5546
														9.25206	19.7369		9.25206	19.5319		9.25206	19.5518
														9.25926	19.7408		9.25926	19.5339		9.25926	19.5457
														9.26646	19.7432		9.26646	19.534		9.26646	19.5368
														9.27366	19.7441		9.27366	19.5323		9.27366	19.5261
														9.28086	19.7432		9.28086	19.5292		9.28086	19.5145
														9.28806	19.7405		9.28806	19.5252		9.28806	19.5032
														9.29526	19.7358		9.29526	19.5208		9.29526	19.4931
														9.30246	19.7298		9.30246	19.5165		9.30246	19.4848
														9.30966	19.723		9.30966	19.5125		9.30966	19.4788
														9.31686	19.7165		9.31686	19.5091		9.31686	19.475
														9.32406	19.711		9.32406	19.5063		9.32406	19.473
														9.33126	19.7071		9.33126	19.5041		9.33126	19.4724
														9.33846	19.705		9.33846	19.5024		9.33846	19.4728
														9.34566	19.7046		9.34566	19.5013		9.34566	19.474
														9.35286	19.7054		9.35286	19.5007		9.35286	19.476
														9.36006	19.7066		9.36006	19.5005		9.36006	19.479
														9.36726	19.7071		9.36726	19.5007		9.36726	19.4827
														9.37446	19.7066		9.37446	19.5012		9.37446	19.4871
														9.38166	19.7049		9.38166	19.502		9.38166	19.492
														9.38886	19.7022		9.38886	19.5031		9.38886	19.4969
														9.39606	19.6991		9.39606	19.5045		9.39606	19.5013
														9.40326	19.696		9.40326	19.5062		9.40326	19.5043
														9.41046	19.6934		9.41046	19.508		9.41046	19.5051
														9.41766	19.6917		9.41766	19.5097		9.41766	19.5033
														9.42486	19.6913		9.42486	19.5112		9.42486	19.4988
														9.43206	19.6919		9.43206	19.5122		9.43206	19.4923
														9.43926	19.6933		9.43926	19.5122		9.43926	19.4843
														9.44646	19.6951		9.44646	19.5111		9.44646	19.4758
														9.45366	19.697		9.45366	19.5088		9.45366	19.4677
														9.46086	19.6988		9.46086	19.5054		9.46086	19.4607
														9.46806	19.7005		9.46806	19.5011		9.46806	19.4556
														9.47526	19.7018		9.47526	19.4966		9.47526	19.4524
														9.48246	19.7027		9.48246	19.4923		9.48246	19.4509
														9.48966	19.7033		9.48966	19.4891		9.48966	19.4504
														9.49686	19.7034		9.49686	19.4874		9.49686	19.4505
														9.50406	19.703		9.50406	19.487		9.50406	19.4509
														9.51126	19.7019		9.51126	19.4874		9.51126	19.4517
														9.51846	19.7001		9.51846	19.4879		9.51846	19.4529
														9.52566	19.6973		9.52566	19.4877		9.52566	19.4545
														9.53286	19.6933		9.53286	19.4859		9.53286	19.4567
														9.54006	19.6881		9.54006	19.4818		9.54006	19.4595
														9.54726	19.6815		9.54726	19.4753		9.54726	19.4629
														9.55446	19.6739		9.55446	19.4669		9.55446	19.4667
														9.56166	19.6661		9.56166	19.458		9.56166	19.4706
														9.56886	19.6592		9.56886	19.4501		9.56886	19.4739
														9.57606	19.6542		9.57606	19.4444		9.57606	19.4763
														9.58326	19.6516		9.58326	19.4417		9.58326	19.4774
														9.59046	19.6519		9.59046	19.4418		9.59046	19.4772
														9.59766	19.6549		9.59766	19.4441		9.59766	19.4757
														9.60486	19.6602		9.60486	19.4477		9.60486	19.4727
														9.61206	19.6666		9.61206	19.4512		9.61206	19.4681
														9.61926	19.6729		9.61926	19.4534		9.61926	19.4622
														9.62646	19.6776		9.62646	19.4535		9.62646	19.4553
														9.63366	19.6797		9.63366	19.4516		9.63366	19.4477
														9.64086	19.6791		9.64086	19.4483		9.64086	19.44
														9.64806	19.6761		9.64806	19.4448		9.64806	19.4327
														9.65526	19.6713		9.65526	19.4423		9.65526	19.4266
														9.66246	19.6657		9.66246	19.4414		9.66246	19.4224
														9.66966	19.6602		9.66966	19.4425		9.66966	19.4207
														9.67686	19.6558		9.67686	19.4451		9.67686	19.4215
														9.68406	19.6531		9.68406	19.4485		9.68406	19.4246
														9.69126	19.6523		9.69126	19.4518		9.69126	19.4297
														9.69846	19.6531		9.69846	19.4542		9.69846	19.4361
														9.70566	19.655		9.70566	19.4551		9.70566	19.4432
														9.71286	19.6575		9.71286	19.4545		9.71286	19.4502
														9.72006	19.6602		9.72006	19.4529		9.72006	19.4563
														9.72726	19.6628		9.72726	19.4511		9.72726	19.4613
														9.73446	19.665		9.73446	19.45		9.73446	19.4653
														9.74166	19.6665		9.74166	19.4503		9.74166	19.4682
														9.74886	19.6674		9.74886	19.4521		9.74886	19.4705
														9.75606	19.668		9.75606	19.4552		9.75606	19.4722
														9.76326	19.6685		9.76326	19.4588		9.76326	19.4736
														9.77046	19.669		9.77046	19.4622		9.77046	19.4749
														9.77766	19.6693		9.77766	19.4645		9.77766	19.4761
														9.78486	19.6693		9.78486	19.4652		9.78486	19.477
														9.79206	19.6687		9.79206	19.4637		9.79206	19.4769
														9.79926	19.6674		9.79926	19.4599		9.79926	19.4756
														9.80646	19.6653		9.80646	19.4539		9.80646	19.4724
														9.81366	19.6623		9.81366	19.4464		9.81366	19.4675
														9.82086	19.6584		9.82086	19.4381		9.82086	19.4611
														9.82806	19.6538		9.82806	19.4294		9.82806	19.454
														9.83526	19.6488		9.83526	19.4211		9.83526	19.4467
														9.84246	19.6439		9.84246	19.4134		9.84246	19.4401
														9.84966	19.6393		9.84966	19.4071		9.84966	19.4347
														9.85686	19.6347		9.85686	19.4025		9.85686	19.4314
														9.86406	19.63		9.86406	19.3998		9.86406	19.4302
														9.87126	19.6252		9.87126	19.399		9.87126	19.431
														9.87846	19.62		9.87846	19.4001		9.87846	19.4327
														9.88566	19.6144		9.88566	19.403		9.88566	19.4348
														9.89286	19.6083		9.89286	19.4073		9.89286	19.4367
														9.90006	19.6021		9.90006	19.4126		9.90006	19.4382
														9.90726	19.596		9.90726	19.4183		9.90726	19.4391
														9.91446	19.5909		9.91446	19.4239		9.91446	19.4392
														9.92166	19.5869		9.92166	19.4288		9.92166	19.4384
														9.92886	19.5842		9.92886	19.4326		9.92886	19.4371
														9.93606	19.5829		9.93606	19.4348		9.93606	19.4358
														9.94326	19.5828		9.94326	19.4354		9.94326	19.4347
														9.95046	19.584		9.95046	19.4342		9.95046	19.4334
														9.95766	19.5862		9.95766	19.4316		9.95766	19.4319
														9.96486	19.5889		9.96486	19.428		9.96486	19.4302
														9.97206	19.5915		9.97206	19.4241		9.97206	19.4289
														9.97926	19.5939		9.97926	19.4203		9.97926	19.4283
														9.98646	19.5958		9.98646	19.4171		9.98646	19.4286
														9.99366	19.597		9.99366	19.4144		9.99366	19.4298
														10.0009	19.5973		10.0009	19.412		10.0009	19.4319
														10.0081	19.5964		10.0081	19.4099		10.0081	19.4348
														10.0153	19.5945		10.0153	19.4078		10.0153	19.4383
														10.0225	19.5918		10.0225	19.4051		10.0225	19.4414
														10.0297	19.5884		10.0297	19.4014		10.0297	19.4432
														10.0369	19.5843		10.0369	19.3964		10.0369	19.4433
														10.0441	19.5793		10.0441	19.3904		10.0441	19.4414
														10.0513	19.5738		10.0513	19.3843		10.0513	19.4378
														10.0585	19.5679		10.0585	19.3786		10.0585	19.4331
														10.0657	19.5619		10.0657	19.374		10.0657	19.4278
														10.0729	19.5561		10.0729	19.3706		10.0729	19.4228
														10.0801	19.5505		10.0801	19.3682		10.0801	19.4188
														10.0873	19.5459		10.0873	19.367		10.0873	19.4166
														10.0945	19.543		10.0945	19.3668		10.0945	19.4163
														10.1017	19.5424		10.1017	19.3672		10.1017	19.4176
														10.1089	19.5442		10.1089	19.3679		10.1089	19.4203
														10.1161	19.5483		10.1161	19.3686		10.1161	19.4237
														10.1233	19.5543		10.1233	19.3692		10.1233	19.4273
														10.1305	19.5615		10.1305	19.37		10.1305	19.4303
														10.1377	19.569		10.1377	19.3714		10.1377	19.432
														10.1449	19.5762		10.1449	19.3737		10.1449	19.4319
														10.1521	19.5819		10.1521	19.3768		10.1521	19.4298
														10.1593	19.5855		10.1593	19.3806		10.1593	19.4258
														10.1665	19.5868		10.1665	19.3846		10.1665	19.4203
														10.1737	19.5858		10.1737	19.3882		10.1737	19.4141
														10.1809	19.5829		10.1809	19.3911		10.1809	19.408
														10.1881	19.5783		10.1881	19.3932		10.1881	19.4026
														10.1953	19.5725		10.1953	19.3943		10.1953	19.3988
														10.2025	19.5658		10.2025	19.3944		10.2025	19.3968
														10.2097	19.5586		10.2097	19.3934		10.2097	19.3968
														10.2169	19.5508		10.2169	19.3916		10.2169	19.3984
														10.2241	19.5426		10.2241	19.3896		10.2241	19.4009
														10.2313	19.5337		10.2313	19.3876		10.2313	19.4034
														10.2385	19.5244		10.2385	19.3856		10.2385	19.4051
														10.2457	19.5152		10.2457	19.3837		10.2457	19.4056
														10.2529	19.5066		10.2529	19.3818		10.2529	19.4048
														10.2601	19.4991		10.2601	19.3799		10.2601	19.4025
														10.2673	19.4935		10.2673	19.3778		10.2673	19.3987
														10.2745	19.49		10.2745	19.3758		10.2745	19.3936
														10.2817	19.4891		10.2817	19.3738		10.2817	19.3875
														10.2889	19.4907		10.2889	19.3718		10.2889	19.3809
														10.2961	19.4941		10.2961	19.3701		10.2961	19.3742
														10.3033	19.4985		10.3033	19.3685		10.3033	19.3675
														10.3105	19.5028		10.3105	19.3671		10.3105	19.3614
														10.3177	19.506		10.3177	19.366		10.3177	19.3564
														10.3249	19.5076		10.3249	19.3652		10.3249	19.3531
														10.3321	19.5074		10.3321	19.3648		10.3321	19.352
														10.3393	19.5051		10.3393	19.3645		10.3393	19.3531
														10.3465	19.5012		10.3465	19.3643		10.3465	19.3565
														10.3537	19.4963		10.3537	19.3638		10.3537	19.3614
														10.3609	19.4914		10.3609	19.3629		10.3609	19.3672
														10.3681	19.4874		10.3681	19.3612		10.3681	19.3728
														10.3753	19.4851		10.3753	19.3585		10.3753	19.3776
														10.3825	19.4849		10.3825	19.3549		10.3825	19.3808
														10.3897	19.4868		10.3897	19.3504		10.3897	19.3821
														10.3969	19.4907		10.3969	19.3453		10.3969	19.3814
														10.4041	19.496		10.4041	19.34		10.4041	19.3783
														10.4113	19.5018		10.4113	19.3355		10.4113	19.373
														10.4185	19.507		10.4185	19.3324		10.4185	19.3658
														10.4257	19.5107		10.4257	19.3317		10.4257	19.357
														10.4329	19.5123		10.4329	19.3335		10.4329	19.3473
														10.4401	19.512		10.4401	19.338		10.4401	19.3368
														10.4473	19.51		10.4473	19.3448		10.4473	19.3262
														10.4545	19.507		10.4545	19.3534		10.4545	19.316
														10.4617	19.5035		10.4617	19.3627		10.4617	19.3072
														10.4689	19.5005		10.4689	19.3715		10.4689	19.3003
														10.4761	19.4984		10.4761	19.3785		10.4761	19.2954
														10.4833	19.4975		10.4833	19.3828		10.4833	19.2924
														10.4905	19.4973		10.4905	19.3842		10.4905	19.2914
														10.4977	19.497		10.4977	19.3829		10.4977	19.2922
														10.5049	19.4961		10.5049	19.3791		10.5049	19.2947
														10.5121	19.4939		10.5121	19.3733		10.5121	19.2983
														10.5193	19.4905		10.5193	19.3663		10.5193	19.3025
														10.5265	19.4858		10.5265	19.359		10.5265	19.307
														10.5337	19.4804		10.5337	19.3524		10.5337	19.3115
														10.5409	19.4749		10.5409	19.347		10.5409	19.3158
														10.5481	19.47		10.5481	19.3426		10.5481	19.32
														10.5553	19.4663		10.5553	19.339		10.5553	19.324
														10.5625	19.464		10.5625	19.336		10.5625	19.328
														10.5697	19.4632		10.5697	19.3334		10.5697	19.332
														10.5769	19.4633		10.5769	19.3311		10.5769	19.3363
														10.5841	19.4639		10.5841	19.329		10.5841	19.3407
														10.5913	19.4644		10.5913	19.3266		10.5913	19.3451
														10.5985	19.4641		10.5985	19.3238		10.5985	19.3491
														10.6057	19.4626		10.6057	19.3209		10.6057	19.3524
														10.6129	19.4595		10.6129	19.3185		10.6129	19.3548
														10.6201	19.4545		10.6201	19.3168		10.6201	19.3562
														10.6273	19.4477		10.6273	19.3158		10.6273	19.3571
														10.6345	19.4396		10.6345	19.3153		10.6345	19.3578
														10.6417	19.4309		10.6417	19.315		10.6417	19.3589
														10.6489	19.4223		10.6489	19.3146		10.6489	19.3608
														10.6561	19.4146		10.6561	19.3139		10.6561	19.3636
														10.6633	19.4086		10.6633	19.3127		10.6633	19.367
														10.6705	19.4049		10.6705	19.3108		10.6705	19.3703
														10.6777	19.4041		10.6777	19.3081		10.6777	19.3723
														10.6849	19.4062		10.6849	19.3052		10.6849	19.3722
														10.6921	19.4107		10.6921	19.3027		10.6921	19.3693
														10.6993	19.4172		10.6993	19.3011		10.6993	19.3636
														10.7065	19.4247		10.7065	19.3008		10.7065	19.3554
														10.7137	19.4326		10.7137	19.3019		10.7137	19.3455
														10.7209	19.4402		10.7209	19.3042		10.7209	19.3347
														10.7281	19.4468		10.7281	19.3075		10.7281	19.3244
														10.7353	19.4515		10.7353	19.3113		10.7353	19.3153
														10.7425	19.4539		10.7425	19.3151		10.7425	19.308
														10.7497	19.4538		10.7497	19.3183		10.7497	19.3027
														10.7569	19.4513		10.7569	19.3206		10.7569	19.2993
														10.7641	19.4467		10.7641	19.3218		10.7641	19.2974
														10.7713	19.4404		10.7713	19.3217		10.7713	19.2966
														10.7785	19.433		10.7785	19.3201		10.7785	19.2961
														10.7857	19.4254		10.7857	19.3172		10.7857	19.2952
														10.7929	19.4187		10.7929	19.3129		10.7929	19.2935
														10.8001	19.4139		10.8001	19.3076		10.8001	19.2904
														10.8073	19.4114		10.8073	19.3013		10.8073	19.286
														10.8145	19.4111		10.8145	19.2944		10.8145	19.2802
														10.8217	19.4126		10.8217	19.2871		10.8217	19.2734
														10.8289	19.4152		10.8289	19.2801		10.8289	19.2664
														10.8361	19.4181		10.8361	19.2734		10.8361	19.2603
														10.8433	19.4206		10.8433	19.2674		10.8433	19.2561
														10.8505	19.4218		10.8505	19.2619		10.8505	19.2545
														10.8577	19.4213		10.8577	19.2572		10.8577	19.2556
														10.8649	19.419		10.8649	19.2536		10.8649	19.2595
														10.8721	19.4153		10.8721	19.2511		10.8721	19.2656
														10.8793	19.4108		10.8793	19.2499		10.8793	19.273
														10.8865	19.4061		10.8865	19.2498		10.8865	19.2804
														10.8937	19.4015		10.8937	19.2508		10.8937	19.2867
														10.9009	19.3975		10.9009	19.2526		10.9009	19.2909
														10.9081	19.3944		10.9081	19.2554		10.9081	19.2926
														10.9153	19.392		10.9153	19.2587		10.9153	19.2918
														10.9225	19.39		10.9225	19.2622		10.9225	19.2888
														10.9297	19.388		10.9297	19.2654		10.9297	19.2844
														10.9369	19.3858		10.9369	19.2684		10.9369	19.2793
														10.9441	19.3835		10.9441	19.2716		10.9441	19.2746
														10.9513	19.3811		10.9513	19.2754		10.9513	19.2708
														10.9585	19.3792		10.9585	19.2796		10.9585	19.2684
														10.9657	19.3781		10.9657	19.2837		10.9657	19.2674
														10.9729	19.378		10.9729	19.2872		10.9729	19.2674
														10.9801	19.3791		10.9801	19.2895		10.9801	19.2679
														10.9873	19.3812		10.9873	19.2904		10.9873	19.2682
														10.9945	19.3839		10.9945	19.2894		10.9945	19.2677
														11.0017	19.3867		11.0017	19.286		11.0017	19.2663
														11.0089	19.3889		11.0089	19.28		11.0089	19.264
														11.0161	19.39		11.0161	19.2721		11.0161	19.2612
														11.0233	19.3895		11.0233	19.2633		11.0233	19.2582
														11.0305	19.3873		11.0305	19.255		11.0305	19.2556
														11.0377	19.3835		11.0377	19.2481		11.0377	19.2537
														11.0449	19.3783		11.0449	19.2433		11.0449	19.2529
														11.0521	19.372		11.0521	19.241		11.0521	19.253
														11.0593	19.3649		11.0593	19.2414		11.0593	19.2536
														11.0665	19.3575		11.0665	19.2444		11.0665	19.2541
														11.0737	19.3503		11.0737	19.2491		11.0737	19.2542
														11.0809	19.344		11.0809	19.2546		11.0809	19.2538
														11.0881	19.3392		11.0881	19.2601		11.0881	19.253
														11.0953	19.3361		11.0953	19.2651		11.0953	19.2519
														11.1025	19.335		11.1025	19.2691		11.1025	19.2507
														11.1097	19.336		11.1097	19.2721		11.1097	19.2497
														11.1169	19.3388		11.1169	19.2738		11.1169	19.2493
														11.1241	19.3428		11.1241	19.2744		11.1241	19.2497
														11.1313	19.3474		11.1313	19.274		11.1313	19.251
														11.1385	19.3519		11.1385	19.2727		11.1385	19.2529
														11.1457	19.3558		11.1457	19.2705		11.1457	19.2546
														11.1529	19.3588		11.1529	19.2672		11.1529	19.2557
														11.1601	19.3609		11.1601	19.2628		11.1601	19.2558
														11.1673	19.3624		11.1673	19.2574		11.1673	19.2545
														11.1745	19.3637		11.1745	19.2515		11.1745	19.2518
														11.1817	19.3652		11.1817	19.2455		11.1817	19.2477
														11.1889	19.3672		11.1889	19.2396		11.1889	19.2428
														11.1961	19.3699		11.1961	19.2343		11.1961	19.2379
														11.2033	19.3733		11.2033	19.2301		11.2033	19.2341
														11.2105	19.3776		11.2105	19.2276		11.2105	19.2322
														11.2177	19.3828		11.2177	19.2269		11.2177	19.2327
														11.2249	19.3886		11.2249	19.2278		11.2249	19.2358
														11.2321	19.3947		11.2321	19.2299		11.2321	19.2412
														11.2393	19.4005		11.2393	19.233		11.2393	19.2483
														11.2465	19.4054		11.2465	19.2372		11.2465	19.256
														11.2537	19.4092		11.2537	19.2423		11.2537	19.2634
														11.2609	19.4113		11.2609	19.2481		11.2609	19.2693
														11.2681	19.4116		11.2681	19.254		11.2681	19.2729
														11.2753	19.4098		11.2753	19.2598		11.2753	19.274
														11.2825	19.4061		11.2825	19.2654		11.2825	19.2723
														11.2897	19.4008		11.2897	19.2704		11.2897	19.2683
														11.2969	19.3944		11.2969	19.2745		11.2969	19.2626
														11.3041	19.3876		11.3041	19.2771		11.3041	19.2559
														11.3113	19.3806		11.3113	19.2778		11.3113	19.2488
														11.3185	19.3738		11.3185	19.2761		11.3185	19.2419
														11.3257	19.3675		11.3257	19.2722		11.3257	19.2356
														11.3329	19.3621		11.3329	19.2662		11.3329	19.2305
														11.3401	19.3579		11.3401	19.2587		11.3401	19.2268
														11.3473	19.3549		11.3473	19.2501		11.3473	19.2249
														11.3545	19.353		11.3545	19.2411		11.3545	19.2248
														11.3617	19.352		11.3617	19.2328		11.3617	19.2264
														11.3689	19.3514		11.3689	19.2259		11.3689	19.2293
														11.3761	19.351		11.3761	19.2208		11.3761	19.2334
														11.3833	19.3506		11.3833	19.2177		11.3833	19.2385
														11.3905	19.3501		11.3905	19.2163		11.3905	19.2442
														11.3977	19.3498		11.3977	19.2161		11.3977	19.2497
														11.4049	19.3498		11.4049	19.2168		11.4049	19.2541
														11.4121	19.3505		11.4121	19.2178		11.4121	19.2566
														11.4193	19.352		11.4193	19.2191		11.4193	19.2566
														11.4265	19.3543		11.4265	19.2206		11.4265	19.2539
														11.4337	19.3567		11.4337	19.2225		11.4337	19.2486
														11.4409	19.3588		11.4409	19.2253		11.4409	19.2412
														11.4481	19.3595		11.4481	19.229		11.4481	19.2325
														11.4553	19.3581		11.4553	19.2336		11.4553	19.2239
														11.4625	19.3545		11.4625	19.2387		11.4625	19.2167
														11.4697	19.3487		11.4697	19.2438		11.4697	19.2121
														11.4769	19.3415		11.4769	19.2483		11.4769	19.2108
														11.4841	19.3338		11.4841	19.2514		11.4841	19.2125
														11.4913	19.3264		11.4913	19.2529		11.4913	19.2164
														11.4985	19.3201		11.4985	19.2524		11.4985	19.2213
														11.5057	19.3151		11.5057	19.2503		11.5057	19.2259
														11.5129	19.3119		11.5129	19.2468		11.5129	19.2291
														11.5201	19.3101		11.5201	19.2425		11.5201	19.2303
														11.5273	19.3097		11.5273	19.2376		11.5273	19.2289
														11.5345	19.3102		11.5345	19.2322		11.5345	19.2253
														11.5417	19.3114		11.5417	19.2264		11.5417	19.2201
														11.5489	19.3131		11.5489	19.2203		11.5489	19.2144
														11.5561	19.3154		11.5561	19.2139		11.5561	19.2091
														11.5633	19.3181		11.5633	19.2075		11.5633	19.2051
														11.5705	19.3209		11.5705	19.2016		11.5705	19.2027
														11.5777	19.3235		11.5777	19.1965		11.5777	19.202
														11.5849	19.3252		11.5849	19.1927		11.5849	19.2028
														11.5921	19.3259		11.5921	19.1903		11.5921	19.2043
														11.5993	19.3252		11.5993	19.1891		11.5993	19.2058
														11.6065	19.3231		11.6065	19.189		11.6065	19.2066
														11.6137	19.3198		11.6137	19.1891		11.6137	19.2058
														11.6209	19.3155		11.6209	19.189		11.6209	19.2032
														11.6281	19.3105		11.6281	19.1879		11.6281	19.1987
														11.6353	19.3054		11.6353	19.1854		11.6353	19.1929
														11.6425	19.3003		11.6425	19.1817		11.6425	19.1862
														11.6497	19.2953		11.6497	19.177		11.6497	19.1796
														11.6569	19.29		11.6569	19.1719		11.6569	19.1738
														11.6641	19.2841		11.6641	19.1669		11.6641	19.1693
														11.6713	19.2771		11.6713	19.1623		11.6713	19.1665
														11.6785	19.2689		11.6785	19.1586		11.6785	19.1654
														11.6857	19.2598		11.6857	19.156		11.6857	19.1657
														11.6929	19.25		11.6929	19.1546		11.6929	19.1669
														11.7001	19.24		11.7001	19.1543		11.7001	19.1684
														11.7073	19.2305		11.7073	19.1548		11.7073	19.1699
														11.7145	19.2221		11.7145	19.1561		11.7145	19.1713
														11.7217	19.2157		11.7217	19.1584		11.7217	19.1727
														11.7289	19.2119		11.7289	19.1615		11.7289	19.1741
														11.7361	19.2105		11.7361	19.1654		11.7361	19.1753
														11.7433	19.2114		11.7433	19.1696		11.7433	19.1759
														11.7505	19.2137		11.7505	19.1739		11.7505	19.1757
														11.7577	19.2169		11.7577	19.178		11.7577	19.1746
														11.7649	19.2203		11.7649	19.1816		11.7649	19.1723
														11.7721	19.2231		11.7721	19.1842		11.7721	19.1692
														11.7793	19.225		11.7793	19.1856		11.7793	19.1654
														11.7865	19.2258		11.7865	19.1858		11.7865	19.1616
														11.7937	19.2253		11.7937	19.1851		11.7937	19.1584
														11.8009	19.2238		11.8009	19.1835		11.8009	19.1561
														11.8081	19.2217		11.8081	19.181		11.8081	19.1552
														11.8153	19.2195		11.8153	19.1775		11.8153	19.1554
														11.8225	19.2175		11.8225	19.1729		11.8225	19.1566
														11.8297	19.216		11.8297	19.1673		11.8297	19.158
														11.8369	19.2148		11.8369	19.1607		11.8369	19.1592
														11.8441	19.2139		11.8441	19.153		11.8441	19.1595
														11.8513	19.2131		11.8513	19.1444		11.8513	19.1588
														11.8585	19.2122		11.8585	19.1354		11.8585	19.1574
														11.8657	19.2109		11.8657	19.1265		11.8657	19.1555
														11.8729	19.2091		11.8729	19.1183		11.8729	19.1531
														11.8801	19.2067		11.8801	19.1112		11.8801	19.1504
														11.8873	19.2039		11.8873	19.1055		11.8873	19.1473
														11.8945	19.2014		11.8945	19.1013		11.8945	19.1439
														11.9017	19.1995		11.9017	19.099		11.9017	19.1402
														11.9089	19.1985		11.9089	19.0987		11.9089	19.1363
														11.9161	19.1988		11.9161	19.1003		11.9161	19.1322
														11.9233	19.2		11.9233	19.1033		11.9233	19.1281
														11.9305	19.2018		11.9305	19.1075		11.9305	19.1241
														11.9377	19.2034		11.9377	19.1122		11.9377	19.1207
														11.9449	19.2037		11.9449	19.1168		11.9449	19.118
														11.9521	19.202		11.9521	19.1205		11.9521	19.1159
														11.9593	19.198		11.9593	19.1222		11.9593	19.1142
														11.9665	19.1916		11.9665	19.1211		11.9665	19.1127
														11.9737	19.1833		11.9737	19.1174		11.9737	19.1112
														11.9809	19.1737		11.9809	19.1113		11.9809	19.1097
														11.9881	19.1639		11.9881	19.1039		11.9881	19.1083
														11.9953	19.1553		11.9953	19.0961		11.9953	19.1074
														12.0025	19.1488		12.0025	19.0889		12.0025	19.1074
														12.0097	19.1448		12.0097	19.0832		12.0097	19.1086
														12.0169	19.1428		12.0169	19.0795		12.0169	19.1112
														12.0241	19.142		12.0241	19.0781		12.0241	19.1147
														12.0313	19.1413		12.0313	19.0785		12.0313	19.1189
														12.0385	19.14		12.0385	19.0797		12.0385	19.1232
														12.0457	19.1374		12.0457	19.0805		12.0457	19.1268
														12.0529	19.1333		12.0529	19.0799		12.0529	19.1288
														12.0601	19.1276		12.0601	19.0776		12.0601	19.1285
														12.0673	19.1206		12.0673	19.0735		12.0673	19.1255
														12.0745	19.113		12.0745	19.0676		12.0745	19.1197
														12.0817	19.1053		12.0817	19.0605		12.0817	19.1114
														12.0889	19.0983		12.0889	19.0528		12.0889	19.1012
														12.0961	19.0922		12.0961	19.0456		12.0961	19.0898
														12.1033	19.0871		12.1033	19.0398		12.1033	19.0777
														12.1105	19.0827		12.1105	19.0358		12.1105	19.066
														12.1177	19.0792		12.1177	19.0336		12.1177	19.0555
														12.1249	19.077		12.1249	19.0328		12.1249	19.0468
														12.1321	19.0763		12.1321	19.0332		12.1321	19.0401
														12.1393	19.0769		12.1393	19.0342		12.1393	19.0353
														12.1465	19.0784		12.1465	19.0352		12.1465	19.0322
														12.1537	19.08		12.1537	19.0355		12.1537	19.0305
														12.1609	19.0813		12.1609	19.0346		12.1609	19.0298
														12.1681	19.0818		12.1681	19.0327		12.1681	19.0298
														12.1753	19.0812		12.1753	19.0301		12.1753	19.0298
														12.1825	19.0794		12.1825	19.0273		12.1825	19.0296
														12.1897	19.0765		12.1897	19.0245		12.1897	19.0291
														12.1969	19.0732		12.1969	19.0222		12.1969	19.0284
														12.2041	19.0703		12.2041	19.0209		12.2041	19.0276
														12.2113	19.0689		12.2113	19.0207		12.2113	19.0267
														12.2185	19.0692		12.2185	19.0217		12.2185	19.0254
														12.2257	19.0712		12.2257	19.0237		12.2257	19.0238
														12.2329	19.0745		12.2329	19.026		12.2329	19.0219
														12.2401	19.0784		12.2401	19.0285		12.2401	19.0195
														12.2473	19.0823		12.2473	19.0309		12.2473	19.0168
														12.2545	19.086		12.2545	19.0332		12.2545	19.014
														12.2617	19.0891		12.2617	19.0352		12.2617	19.0115
														12.2689	19.0915		12.2689	19.0367		12.2689	19.0093
														12.2761	19.0931		12.2761	19.0374		12.2761	19.0076
														12.2833	19.094		12.2833	19.0373		12.2833	19.0062
														12.2905	19.0944		12.2905	19.0365		12.2905	19.0051
														12.2977	19.0946		12.2977	19.0349		12.2977	19.0043
														12.3049	19.0947		12.3049	19.0328		12.3049	19.0036
														12.3121	19.0946		12.3121	19.0302		12.3121	19.0028
														12.3193	19.0943		12.3193	19.0273		12.3193	19.0022
														12.3265	19.0937		12.3265	19.0245		12.3265	19.0019
														12.3337	19.0928		12.3337	19.0222		12.3337	19.0023
														12.3409	19.0917		12.3409	19.0203		12.3409	19.0036
														12.3481	19.0899		12.3481	19.0188		12.3481	19.0056
														12.3553	19.0872		12.3553	19.0174		12.3553	19.0082
														12.3625	19.0835		12.3625	19.0158		12.3625	19.0112
														12.3697	19.0792		12.3697	19.0139		12.3697	19.0137
														12.3769	19.0745		12.3769	19.0116		12.3769	19.0149
														12.3841	19.0697		12.3841	19.009		12.3841	19.0144
														12.3913	19.0651		12.3913	19.0066		12.3913	19.012
														12.3985	19.0608		12.3985	19.0047		12.3985	19.0078
														12.4057	19.0569		12.4057	19.0038		12.4057	19.0023
														12.4129	19.0531		12.4129	19.0044		12.4129	18.996
														12.4201	19.0492		12.4201	19.0064		12.4201	18.9898
														12.4273	19.0444		12.4273	19.0096		12.4273	18.9844
														12.4345	19.0385		12.4345	19.0137		12.4345	18.9803
														12.4417	19.0316		12.4417	19.0181		12.4417	18.9777
														12.4489	19.024		12.4489	19.0221		12.4489	18.9764
														12.4561	19.0161		12.4561	19.0252		12.4561	18.9761
														12.4633	19.0085		12.4633	19.0269		12.4633	18.9762
														12.4705	19.0016		12.4705	19.027		12.4705	18.9762
														12.4777	18.9959		12.4777	19.0256		12.4777	18.9757
														12.4849	18.9916		12.4849	19.0227		12.4849	18.9743
														12.4921	18.9887		12.4921	19.0182		12.4921	18.9719
														12.4993	18.9866		12.4993	19.0123		12.4993	18.9689
														12.5065	18.9847		12.5065	19.0051		12.5065	18.9654
														12.5137	18.9827		12.5137	18.9966		12.5137	18.9616
														12.5209	18.9801		12.5209	18.9873		12.5209	18.958
														12.5281	18.977		12.5281	18.9775		12.5281	18.9547
														12.5353	18.9733		12.5353	18.968		12.5353	18.9521
														12.5425	18.9693		12.5425	18.9593		12.5425	18.9498
														12.5497	18.9652		12.5497	18.9521		12.5497	18.9477
														12.5569	18.9613		12.5569	18.947		12.5569	18.9453
														12.5641	18.9583		12.5641	18.9446		12.5641	18.9422
														12.5713	18.9563		12.5713	18.945		12.5713	18.9385
														12.5785	18.9556		12.5785	18.9479		12.5785	18.934
														12.5857	18.956		12.5857	18.9526		12.5857	18.9292
														12.5929	18.957		12.5929	18.9581		12.5929	18.9248
														12.6001	18.9585		12.6001	18.9632		12.6001	18.9214
														12.6073	18.9601		12.6073	18.9671		12.6073	18.9199
														12.6145	18.9616		12.6145	18.9692		12.6145	18.9203
														12.6217	18.9625		12.6217	18.9689		12.6217	18.9227
														12.6289	18.9626		12.6289	18.9663		12.6289	18.9266
														12.6361	18.9617		12.6361	18.9619		12.6361	18.9312
														12.6433	18.9598		12.6433	18.9563		12.6433	18.9354
														12.6505	18.9573		12.6505	18.9506		12.6505	18.9384
														12.6577	18.9543		12.6577	18.9453		12.6577	18.9394
														12.6649	18.9514		12.6649	18.9408		12.6649	18.9383
														12.6721	18.9486		12.6721	18.9373		12.6721	18.9353
														12.6793	18.9465		12.6793	18.9352		12.6793	18.931
														12.6865	18.9456		12.6865	18.9344		12.6865	18.9262
														12.6937	18.946		12.6937	18.9346		12.6937	18.9215
														12.7009	18.9478		12.7009	18.9354		12.7009	18.917
														12.7081	18.9507		12.7081	18.9365		12.7081	18.9131
														12.7153	18.9538		12.7153	18.9374		12.7153	18.9094
														12.7225	18.9562		12.7225	18.938		12.7225	18.9059
														12.7297	18.9572		12.7297	18.9378		12.7297	18.9023
														12.7369	18.9563		12.7369	18.9365		12.7369	18.8986
														12.7441	18.9532		12.7441	18.9337		12.7441	18.8948
														12.7513	18.9483		12.7513	18.9296		12.7513	18.8907
														12.7585	18.9422		12.7585	18.9243		12.7585	18.8864
														12.7657	18.9358		12.7657	18.9185		12.7657	18.8821
														12.7729	18.93		12.7729	18.9126		12.7729	18.8781
														12.7801	18.9254		12.7801	18.9072		12.7801	18.8744
														12.7873	18.9223		12.7873	18.9027		12.7873	18.8711
														12.7945	18.9206		12.7945	18.8995		12.7945	18.8677
														12.8017	18.9201		12.8017	18.8978		12.8017	18.8643
														12.8089	18.9204		12.8089	18.8975		12.8089	18.8612
														12.8161	18.921		12.8161	18.8984		12.8161	18.8586
														12.8233	18.9217		12.8233	18.9003		12.8233	18.8566
														12.8305	18.9224		12.8305	18.9029		12.8305	18.8551
														12.8377	18.9234		12.8377	18.9061		12.8377	18.8542
														12.8449	18.9249		12.8449	18.9093		12.8449	18.8538
														12.8521	18.9269		12.8521	18.9124		12.8521	18.8542
														12.8593	18.9291		12.8593	18.9151		12.8593	18.8554
														12.8665	18.931		12.8665	18.9169		12.8665	18.857
														12.8737	18.9321		12.8737	18.9174		12.8737	18.8585
														12.8809	18.9318		12.8809	18.9164		12.8809	18.8595
														12.8881	18.9298		12.8881	18.914		12.8881	18.8597
														12.8953	18.926		12.8953	18.9103		12.8953	18.8591
														12.9025	18.9207		12.9025	18.9061		12.9025	18.8575
														12.9097	18.9145		12.9097	18.9019		12.9097	18.8548
														12.9169	18.9083		12.9169	18.8982		12.9169	18.8511
														12.9241	18.903		12.9241	18.8953		12.9241	18.8469
														12.9313	18.899		12.9313	18.8934		12.9313	18.843
														12.9385	18.8967		12.9385	18.8924		12.9385	18.84
														12.9457	18.8959		12.9457	18.8921		12.9457	18.8382
														12.9529	18.8963		12.9529	18.8921		12.9529	18.8376
														12.9601	18.8975		12.9601	18.8922		12.9601	18.838
														12.9673	18.899		12.9673	18.8922		12.9673	18.8393
														12.9745	18.9002		12.9745	18.8919		12.9745	18.8412
														12.9817	18.9006		12.9817	18.8913		12.9817	18.8434
														12.9889	18.9001		12.9889	18.8905		12.9889	18.8452
														12.9961	18.8987		12.9961	18.8893		12.9961	18.8462
														13.0033	18.8962		13.0033	18.888		13.0033	18.846
														13.0105	18.8928		13.0105	18.8866		13.0105	18.8446
														13.0177	18.8887		13.0177	18.8849		13.0177	18.8421
														13.0249	18.8845		13.0249	18.8832		13.0249	18.8388
														13.0321	18.8808		13.0321	18.8817		13.0321	18.8352
														13.0393	18.8781		13.0393	18.881		13.0393	18.8315
														13.0465	18.8769		13.0465	18.8817		13.0465	18.8281
														13.0537	18.8775		13.0537	18.8839		13.0537	18.8256
														13.0609	18.8798		13.0609	18.8874		13.0609	18.8243
														13.0681	18.8836		13.0681	18.8916		13.0681	18.8242
														13.0753	18.8882		13.0753	18.8958		13.0753	18.825
														13.0825	18.8927		13.0825	18.8995		13.0825	18.8262
														13.0897	18.896		13.0897	18.9017		13.0897	18.8272
														13.0969	18.8975		13.0969	18.9015		13.0969	18.8279
														13.1041	18.8966		13.1041	18.8985		13.1041	18.8282
														13.1113	18.8934		13.1113	18.8929		13.1113	18.8284
														13.1185	18.8884		13.1185	18.8853		13.1185	18.8287
														13.1257	18.8827		13.1257	18.8766		13.1257	18.8294
														13.1329	18.8772		13.1329	18.8676		13.1329	18.831
														13.1401	18.8729		13.1401	18.8592		13.1401	18.8336
														13.1473	18.8704		13.1473	18.8522		13.1473	18.8376
														13.1545	18.87		13.1545	18.8473		13.1545	18.8425
														13.1617	18.8717		13.1617	18.8452		13.1617	18.8481
														13.1689	18.8752		13.1689	18.846		13.1689	18.8537
														13.1761	18.8797		13.1761	18.8495		13.1761	18.8586
														13.1833	18.8842		13.1833	18.8556		13.1833	18.8621
														13.1905	18.8878		13.1905	18.8639		13.1905	18.8635
														13.1977	18.8896		13.1977	18.8738		13.1977	18.8627
														13.2049	18.8896		13.2049	18.8843		13.2049	18.8596
														13.2121	18.8875		13.2121	18.8937		13.2121	18.8543
														13.2193	18.8835		13.2193	18.9006		13.2193	18.8466
														13.2265	18.8776		13.2265	18.9039		13.2265	18.8366
														13.2337	18.8706		13.2337	18.9031		13.2337	18.825
														13.2409	18.8633		13.2409	18.898		13.2409	18.8125
														13.2481	18.8568		13.2481	18.8891		13.2481	18.8003
														13.2553	18.852		13.2553	18.8769		13.2553	18.7893
														13.2625	18.8496		13.2625	18.8627		13.2625	18.7805
														13.2697	18.8499		13.2697	18.8479		13.2697	18.7742
														13.2769	18.8531		13.2769	18.8342		13.2769	18.7708
														13.2841	18.859		13.2841	18.8226		13.2841	18.7705
														13.2913	18.867		13.2913	18.8134		13.2913	18.7732
														13.2985	18.876		13.2985	18.8066		13.2985	18.7779
														13.3057	18.8845		13.3057	18.8019		13.3057	18.7836
														13.3129	18.8911		13.3129	18.7994		13.3129	18.789
														13.3201	18.895		13.3201	18.7988		13.3201	18.7934
														13.3273	18.896		13.3273	18.7999		13.3273	18.7966
														13.3345	18.8942		13.3345	18.802		13.3345	18.7987
														13.3417	18.8902		13.3417	18.8046		13.3417	18.8002
														13.3489	18.8846		13.3489	18.8075		13.3489	18.8017
														13.3561	18.8784		13.3561	18.8106		13.3561	18.8033
														13.3633	18.8725		13.3633	18.8137		13.3633	18.8052
														13.3705	18.8676		13.3705	18.8164		13.3705	18.8074
														13.3777	18.8635		13.3777	18.8186		13.3777	18.8096
														13.3849	18.8596		13.3849	18.8201		13.3849	18.8111
														13.3921	18.8553		13.3921	18.8212		13.3921	18.811
														13.3993	18.8503		13.3993	18.8223		13.3993	18.8089
														13.4065	18.8446		13.4065	18.8238		13.4065	18.8048
														13.4137	18.8387		13.4137	18.8258		13.4137	18.7997
														13.4209	18.8331		13.4209	18.8286		13.4209	18.7944
														13.4281	18.8283		13.4281	18.8324		13.4281	18.7898
														13.4353	18.8251		13.4353	18.8373		13.4353	18.7866
														13.4425	18.8243		13.4425	18.8431		13.4425	18.7849
														13.4497	18.826		13.4497	18.8497		13.4497	18.7845
														13.4569	18.8298		13.4569	18.8568		13.4569	18.7849
														13.4641	18.8344		13.4641	18.864		13.4641	18.7853
														13.4713	18.8388		13.4713	18.8709		13.4713	18.785
														13.4785	18.842		13.4785	18.877		13.4785	18.7835
														13.4857	18.8434		13.4857	18.882		13.4857	18.7811
														13.4929	18.8429		13.4929	18.8855		13.4929	18.778
														13.5001	18.8404		13.5001	18.8874		13.5001	18.7749
														13.5073	18.8361		13.5073	18.8877		13.5073	18.7724
														13.5145	18.8307		13.5145	18.8863		13.5145	18.771
														13.5217	18.8251		13.5217	18.8828		13.5217	18.7707
														13.5289	18.8203		13.5289	18.8774		13.5289	18.7716
														13.5361	18.8172		13.5361	18.8702		13.5361	18.773
														13.5433	18.8166		13.5433	18.8617		13.5433	18.7746
														13.5505	18.8189		13.5505	18.8524		13.5505	18.776
														13.5577	18.8242		13.5577	18.8432		13.5577	18.7772
														13.5649	18.8323		13.5649	18.8349		13.5649	18.7785
														13.5721	18.8427		13.5721	18.8285		13.5721	18.7802
														13.5793	18.8542		13.5793	18.8246		13.5793	18.7829
														13.5865	18.8655		13.5865	18.8234		13.5865	18.787
														13.5937	18.8753		13.5937	18.8247		13.5937	18.7926
														13.6009	18.8824		13.6009	18.8276		13.6009	18.7995
														13.6081	18.8859		13.6081	18.8309		13.6081	18.8074
														13.6153	18.8857		13.6153	18.8335		13.6153	18.8156
														13.6225	18.8824		13.6225	18.8343		13.6225	18.8235
														13.6297	18.8769		13.6297	18.8328		13.6297	18.8303
														13.6369	18.8699		13.6369	18.8289		13.6369	18.8355
														13.6441	18.8624		13.6441	18.8233		13.6441	18.8387
														13.6513	18.855		13.6513	18.817		13.6513	18.8399
														13.6585	18.8482		13.6585	18.8111		13.6585	18.8391
														13.6657	18.8425		13.6657	18.8069		13.6657	18.8365
														13.6729	18.838		13.6729	18.8053		13.6729	18.8323
														13.6801	18.8348		13.6801	18.8066		13.6801	18.8266
														13.6873	18.8331		13.6873	18.8109		13.6873	18.8196
														13.6945	18.8331		13.6945	18.8172		13.6945	18.8118
														13.7017	18.8351		13.7017	18.8247		13.7017	18.8033
														13.7089	18.8389		13.7089	18.8321		13.7089	18.7946
														13.7161	18.8439		13.7161	18.8384		13.7161	18.7861
														13.7233	18.8491		13.7233	18.8429		13.7233	18.7783
														13.7305	18.8535		13.7305	18.8452		13.7305	18.7715
														13.7377	18.8563		13.7377	18.845		13.7377	18.7662
														13.7449	18.8566		13.7449	18.8428		13.7449	18.7623
														13.7521	18.8543		13.7521	18.839		13.7521	18.7598
														13.7593	18.8496		13.7593	18.8345		13.7593	18.7587
														13.7665	18.8432		13.7665	18.8298		13.7665	18.7585
														13.7737	18.8364		13.7737	18.8253		13.7737	18.759
														13.7809	18.8301		13.7809	18.8212		13.7809	18.7598
														13.7881	18.8255		13.7881	18.8173		13.7881	18.7605
														13.7953	18.8233		13.7953	18.8135		13.7953	18.7609
														13.8025	18.8236		13.8025	18.8096		13.8025	18.761
														13.8097	18.8264		13.8097	18.8054		13.8097	18.7607
														13.8169	18.8314		13.8169	18.801		13.8169	18.7601
														13.8241	18.8378		13.8241	18.7966		13.8241	18.7594
														13.8313	18.8452		13.8313	18.7925		13.8313	18.7588
														13.8385	18.8528		13.8385	18.7889		13.8385	18.7583
														13.8457	18.8601		13.8457	18.7859		13.8457	18.7582
														13.8529	18.8664		13.8529	18.7835		13.8529	18.7586
														13.8601	18.8712		13.8601	18.7814		13.8601	18.7598
														13.8673	18.8743		13.8673	18.7794		13.8673	18.7622
														13.8745	18.8756		13.8745	18.7775		13.8745	18.7661
														13.8817	18.8751		13.8817	18.7757		13.8817	18.7712
														13.8889	18.8731		13.8889	18.7742		13.8889	18.7774
														13.8961	18.8698		13.8961	18.7732		13.8961	18.7845
														13.9033	18.8658		13.9033	18.7727		13.9033	18.792
														13.9105	18.8619		13.9105	18.773		13.9105	18.7993
														13.9177	18.8586		13.9177	18.7742		13.9177	18.805
														13.9249	18.8563		13.9249	18.776		13.9249	18.808
														13.9321	18.8548		13.9321	18.7782		13.9321	18.8074
														13.9393	18.8541		13.9393	18.7806		13.9393	18.8032
														13.9465	18.8537		13.9465	18.783		13.9465	18.7958
														13.9537	18.8532		13.9537	18.7855		13.9537	18.7859
														13.9609	18.852		13.9609	18.7884		13.9609	18.7744
														13.9681	18.8497		13.9681	18.7919		13.9681	18.7624
														13.9753	18.8463		13.9753	18.7963		13.9753	18.7515
														13.9825	18.8419		13.9825	18.8014		13.9825	18.7428
														13.9897	18.837		13.9897	18.8067		13.9897	18.7371
														13.9969	18.832		13.9969	18.812		13.9969	18.7343
														14.0041	18.8277		14.0041	18.8167		14.0041	18.7339
														14.0113	18.8244		14.0113	18.8204		14.0113	18.7352
														14.0185	18.8223		14.0185	18.823		14.0185	18.7377
														14.0257	18.8214		14.0257	18.8242		14.0257	18.7411
														14.0329	18.8212		14.0329	18.8242		14.0329	18.7451
														14.0401	18.8215		14.0401	18.8235		14.0401	18.7495
														14.0473	18.8219		14.0473	18.8226		14.0473	18.7543
														14.0545	18.822		14.0545	18.8222		14.0545	18.76
														14.0617	18.8214		14.0617	18.8228		14.0617	18.7669
														14.0689	18.8199		14.0689	18.8247		14.0689	18.775
														14.0761	18.8174		14.0761	18.8281		14.0761	18.7838
														14.0833	18.8139		14.0833	18.8329		14.0833	18.7925
														14.0905	18.8095		14.0905	18.839		14.0905	18.8003
														14.0977	18.8045		14.0977	18.8459		14.0977	18.8064
														14.1049	18.7988		14.1049	18.853		14.1049	18.8105
														14.1121	18.7928		14.1121	18.8593		14.1121	18.812
														14.1193	18.787		14.1193	18.8643		14.1193	18.8113
														14.1265	18.7822		14.1265	18.8673		14.1265	18.8089
														14.1337	18.7788		14.1337	18.8683		14.1337	18.8055
														14.1409	18.777		14.1409	18.8672		14.1409	18.8018
														14.1481	18.7765		14.1481	18.8642		14.1481	18.7984
														14.1553	18.7771		14.1553	18.8599		14.1553	18.7952
														14.1625	18.7785		14.1625	18.8546		14.1625	18.792
														14.1697	18.7802		14.1697	18.849		14.1697	18.7882
														14.1769	18.7818		14.1769	18.8434		14.1769	18.7834
														14.1841	18.7828		14.1841	18.838		14.1841	18.7772
														14.1913	18.7832		14.1913	18.8329		14.1913	18.7696
														14.1985	18.7834		14.1985	18.8283		14.1985	18.7613
														14.2057	18.7837		14.2057	18.8238		14.2057	18.7535
														14.2129	18.7843		14.2129	18.8192		14.2129	18.747
														14.2201	18.7852		14.2201	18.8142		14.2201	18.7427
														14.2273	18.7864		14.2273	18.8088		14.2273	18.7409
														14.2345	18.788		14.2345	18.8031		14.2345	18.7415
														14.2417	18.7901		14.2417	18.7977		14.2417	18.7439
														14.2489	18.7928		14.2489	18.7928		14.2489	18.7471
														14.2561	18.796		14.2561	18.789		14.2561	18.7496
														14.2633	18.7998		14.2633	18.7867		14.2633	18.7504
														14.2705	18.8042		14.2705	18.7862		14.2705	18.749
														14.2777	18.8091		14.2777	18.7875		14.2777	18.7457
														14.2849	18.8141		14.2849	18.7901		14.2849	18.7416
														14.2921	18.8185		14.2921	18.7934		14.2921	18.7374
														14.2993	18.8218		14.2993	18.7967		14.2993	18.7339
														14.3065	18.8236		14.3065	18.7993		14.3065	18.7317
														14.3137	18.8236		14.3137	18.8008		14.3137	18.7312
														14.3209	18.8224		14.3209	18.8013		14.3209	18.7321
														14.3281	18.8203		14.3281	18.8009		14.3281	18.7341
														14.3353	18.8183		14.3353	18.8001		14.3353	18.7361
														14.3425	18.817		14.3425	18.7996		14.3425	18.7373
														14.3497	18.817		14.3497	18.7995		14.3497	18.7372
														14.3569	18.8181		14.3569	18.7997		14.3569	18.7359
														14.3641	18.82		14.3641	18.8002		14.3641	18.734
														14.3713	18.822		14.3713	18.8009		14.3713	18.7322
[truncated: 86 more rows]

## Sheet: FigureS4
Fig S4a-c
Raw data FRAP (FigS4a-c)
The measurements were done in ImageJ (Fiji)
CFP-YFP		C-SERT-Y		AC9 + DARPin C4		DARPIn C4		AC9		Y-SERT + DARPin C4		Y-SERT
85.994	85.57	42.53	55.11	45.19	45.37	0	0	0	0	0	0	0	0
85.486	86.243	51.1	48.38	47.26	47.9	0	0	0	0	0	0	0	0
69.76	77.557	66.94	65.16	51.6	50.04	0	0	0	0	0	0	0	0
75.566	78.774	60.22	59.61	49.1	53.68	0	0	0	0	0	0	0	0
72.41	70.242	63.07	62.19	47.976	48.321	0	0	0	0	0	0	0	0
73.815	76.78	64.24	65.2	49.04	47.79	0	0	0	0	0	0	0	67.425
72.379	72.096	70.886	70.886	53.2	48.17	0	0	0	0	0	0	0	0
75.072	74.809	59.92	35	45.53	45.46	0	0	0	0	0	0	0	0
74.332	77.879	55.85	55.85	44.46	45.17	0	0	0	0	43.63	44.02	0	0
76.3	73.82	65.86	58.35	44.54	44.51	0	0	0	0	0	0	0	0
77.184	74.958	64.78	71.1	50.5	46.13	0	0	0	0	0	0	0	0
83.882	71.74	78.1	78.1	77.48	77.76	0	0	0	0	0	0	0	0
84.192	83.993	39.62	29.46	71.48	69.06	0	0	0	0	0	0	0	0
85.022	84.223	61.03	70.06	63.89	65.05	0	0	0	0	0	0	0	0
63.905	63.883	45.67	35	67.46	68.35	0	0	0	0	0	0	0	0
70.195	69.965	62.56	32.4	46.81	47.4	0	0	0	0	0	0	0	0
70.832	77.503	62.5	61.31	45.41	49.03	0	0	0	0	0	0	0	0
82.051	80.547	62.39	66.03	46.13	44.67	0	0	0	0	0	0	0	0
67.854	67.837	59.78	60.9	46.62	40.63	0	0	0	0	10.156	0	1.741	0
67.881	67.093	65.41	71.95	46.98	46.9	0	0	0	0	0	0	0	0
83.853	83.936	67.58	62.7	44.07	42.13	0	0	0	0	0	0	0	0
74.769	74.769	64.05	81.39	59.09	58.04	0	0	0	0	0	0	0	0
84.213	82.5	45.96	44.9	73.36	69.95	0	0	0	0	0	0	0	0
84.141	83.267	51.54	73.7	43.92	44.87	0	0	0	0	0	0	0	0
84.668	84.685	52.11	54.26	43.59	45.07	0	0	0	0	0	0	0	0
81.26	81.26	59.68	50.47	47.63	47.71	0	0	0	0	0	0	0	0
76.594	79.213	60.26	57.66	46.78	46.6	0	0	0	0	0	0	0	0
69.379	68.991	70.99	39	44.44	49.63	0	0	0	0	0	0	0	0
75.97	76.27	67.32	69.08	55.79	51.38	0	0	0	0	0	0	0	0
75.97	78.553	76.74	67.81	43.85	51.71	0	0	0	0	0	0	0	0
Row averages of measurements from the membrane along the line
CFP-YFP			C-SERT-Y			AC9 + DARPin C4			DARPIn C4			AC9			Y-SERT + DARPin C4			Y-SERT
Mean	SEM	N	Mean	SEM	N	Mean	SEM	N	Mean	SEM	N	Mean	SEM	N	Mean	SEM	N	Mean	SEM	N
85.782	0.299813	2	48.82	8.8954	2	45.28	0.127279	2	0	0	2	0	0	2	0	0	2	0	0	2
85.8645	0.53528	2	49.74	1.92333	2	47.58	0.452548	2	0	0	2	0	0	2	0	0	2	0	0	2
73.6585	5.51331	2	66.05	1.25865	2	50.82	1.10309	2	0	0	2	0	0	2	0	0	2	0	0	2
77.17	2.2684	2	59.915	0.431335	2	51.39	3.23855	2	0	0	2	0	0	2	0	0	2	0	0	2
71.326	1.53301	2	62.63	0.622254	2	48.1485	0.243952	2	0	0	2	0	0	2	0	0	2	0	0	2
75.2975	2.09657	2	64.72	0.678823	2	48.415	0.883883	2	0	0	2	0	0	2	0	0	2	33.7125	47.6767	2
72.2375	0.200111	2	70.886	0	1	50.685	3.55675	2	0	0	2	0	0	2	0	0	2	0	0	2
74.9405	0.185969	2	47.46	17.6211	2	45.495	0.0494975	2	0	0	2	0	0	2	0	0	2	0	0	2
76.1055	2.50811	2	55.85	0	1	44.815	0.502046	2	0	0	2	0	0	2	43.825	0.275772	2	0	0	2
75.06	1.75362	2	62.105	5.31037	2	44.525	0.0212132	2	0	0	2	0	0	2	0	0	2	0	0	2
76.071	1.57402	2	67.94	4.46891	2	48.315	3.09006	2	0	0	2	0	0	2	0	0	2	0	0	2
77.811	8.58569	2	78.1	0	1	77.62	0.19799	2	0	0	2	0	0	2	0	0	2	0	0	2
84.0925	0.140714	2	34.54	7.1842	2	70.27	1.7112	2	0	0	2	0	0	2	0	0	2	0	0	2
84.6225	0.564978	2	65.545	6.38517	2	64.47	0.820244	2	0	0	2	0	0	2	0	0	2	0	0	2
63.894	0.0155563	2	40.335	7.54483	2	67.905	0.629325	2	0	0	2	0	0	2	0	0	2	0	0	2
70.08	0.162635	2	47.48	21.3263	2	47.105	0.417193	2	0	0	2	0	0	2	0	0	2	0	0	2
74.1675	4.71711	2	61.905	0.841457	2	47.22	2.55973	2	0	0	2	0	0	2	0	0	2	0	0	2
81.299	1.06349	2	64.21	2.57387	2	45.4	1.03238	2	0	0	2	0	0	2	0	0	2	0	0	2
67.8455	0.0120208	2	60.34	0.79196	2	43.625	4.23557	2	0	0	2	0	0	2	5.078	7.18138	2	0.8705	1.23107	2
67.487	0.5572	2	68.68	4.62448	2	46.94	0.0565685	2	0	0	2	0	0	2	0	0	2	0	0	2
83.8945	0.0586899	2	65.14	3.45068	2	43.1	1.37179	2	0	0	2	0	0	2	0	0	2	0	0	2
74.769	0	1	72.72	12.2612	2	58.565	0.742462	2	0	0	2	0	0	2	0	0	2	0	0	2
83.3565	1.21127	2	45.43	0.749533	2	71.655	2.41123	2	0	0	2	0	0	2	0	0	2	0	0	2
83.704	0.618011	2	62.62	15.6695	2	44.395	0.671751	2	0	0	2	0	0	2	0	0	2	0	0	2
84.6765	0.0120208	2	53.185	1.52028	2	44.33	1.04652	2	0	0	2	0	0	2	0	0	2	0	0	2
81.26	0	2	55.075	6.51245	2	47.67	0.0565685	2	0	0	2	0	0	2	0	0	2	0	0	2
77.9035	1.85191	2	58.96	1.83848	2	46.69	0.127279	2	0	0	2	0	0	2	0	0	2	0	0	2
69.185	0.274357	2	54.995	22.6203	2	47.035	3.66988	2	0	0	2	0	0	2	0	0	2	0	0	2
76.12	0.212132	2	68.2	1.24451	2	53.585	3.11834	2	0	0	2	0	0	2	0	0	2	0	0	2
77.2615	1.82646	2	72.275	6.31446	2	47.78	5.55786	2	0	0	2	0	0	2	0	0	2	0	0	2
Statistics analysis was performed in GraphPad prism
Descriptive statistics
	CFP-YFP	C-SERT-Y	AC9 + DARPin C4	DARPIn C4	AC9	Y-SERT + DARPin C4	Y-SERT
Mean	76.9	59.53	51.36	0	0	1.63	1.153
Std. Deviation	5.992	10.2	9.375	0	0	8.023	6.152
Std. Error of Mean	1.094	1.863	1.712	0	0	1.465	1.123
Ordinary one-way ANOVA
F	732.7
P value	<0.000000000000001
P value summary	****
Significant diff. among means (P < 0.05)?	Yes
R squared	0.9559
Tukey's multiple comparisons test
CFP-YFP vs. C-SERT-Y	17.37	12.09 to 22.65	Yes	****	7.5e-14
CFP-YFP vs. AC9 + DARPin C4	25.54	20.26 to 30.82	Yes	****	9e-15
CFP-YFP vs. DARPIn C4	76.9	71.62 to 82.18	Yes	****	9e-15
CFP-YFP vs. AC9	76.9	71.62 to 82.18	Yes	****	9e-15
CFP-YFP vs. Y-SERT + DARPin C4	75.27	69.99 to 80.55	Yes	****	9e-15
CFP-YFP vs. Y-SERT	75.75	70.46 to 81.03	Yes	****	9e-15
C-SERT-Y vs. AC9 + DARPin C4	8.167	2.887 to 13.45	Yes	***	0.000145488
C-SERT-Y vs. DARPIn C4	59.53	54.25 to 64.81	Yes	****	9e-15
C-SERT-Y vs. AC9	59.53	54.25 to 64.81	Yes	****	9e-15
C-SERT-Y vs. Y-SERT + DARPin C4	57.9	52.62 to 63.18	Yes	****	9e-15
C-SERT-Y vs. Y-SERT	58.38	53.10 to 63.66	Yes	****	9e-15
AC9 + DARPin C4 vs. DARPIn C4	51.36	46.08 to 56.64	Yes	****	9e-15
AC9 + DARPin C4 vs. AC9	51.36	46.08 to 56.64	Yes	****	9e-15
AC9 + DARPin C4 vs. Y-SERT + DARPin C4	49.73	44.45 to 55.01	Yes	****	9e-15
AC9 + DARPin C4 vs. Y-SERT	50.21	44.93 to 55.49	Yes	****	9e-15
DARPIn C4 vs. AC9	0	-5.281 to 5.281	No	ns	>0.999999999999999
DARPIn C4 vs. Y-SERT + DARPin C4	-1.63	-6.911 to 3.650	No	ns	0.969133
DARPIn C4 vs. Y-SERT	-1.153	-6.433 to 4.128	No	ns	0.994961
AC9 vs. Y-SERT + DARPin C4	-1.63	-6.911 to 3.650	No	ns	0.969133
AC9 vs. Y-SERT	-1.153	-6.433 to 4.128	No	ns	0.994961
Y-SERT + DARPin C4 vs. Y-SERT	0.4773	-4.803 to 5.758	No	ns	0.999968
Fig S4d
	HEK293	AC9	B4	C4	AC9 + C4	AC9 + B4	pCDNA3.1
	3.06598e-08	3.64436e-08	4.23801e-08	3.63478e-08	5.76073e-08	3.47155e-08	3.04271e-08
	3.06598e-08	3.69504e-08	4.75328e-08	3.01753e-08	4.59758e-08	3.78857e-08	2.34517e-08
	3.15484e-08	2.57493e-08		3.62645e-08	6.50585e-08	3.01882e-08	2.83753e-08
	One-way Anova, followed by Dunnet's multiple comparisons test
	Number of families	1
	Number of comparisons per family	6
	Alpha	0.05
	Dunnett's multiple comparisons test	Mean Diff.	95.00% CI of diff.	Below threshold?	Summary	Adjusted P Value
	HEK293 vs. AC9	-2.092e-09	-1.476e-008 to 1.057e-008	No	ns	0.9917
	HEK293 vs. B4	-1.4e-08	-2.816e-008 to 1.599e-010	No	ns	0.0531
	HEK293 vs. C4	-3.307e-09	-1.597e-008 to 9.359e-009	No	ns	0.9307
	HEK293 vs. AC9 + C4	-2.526e-08	-3.792e-008 to -1.259e-008	Yes	***	0.0003
	HEK293 vs. AC9 + B4	-3.307e-09	-1.597e-008 to 9.358e-009	No	ns	0.9306
	HEK293 vs. pCDNA3.1	3.538e-09	-9.127e-009 to 1.620e-008	No	ns	0.9098

## Sheet: FigureS5
Fig S5a, left				Fig S5a, right
ml	mAU
0	0.0635151
0.001	0.0670618
0.002	0.0690411
0.003	0.071264
0.004	0.0737856
0.005	0.0756198
0.005	0.0771041
0.006	0.0781738
0.007	0.0792749
0.008	0.0796986
0.009	0.0796077
0.01	0.0802643
0.01	0.0800213
0.011	0.0783469
0.012	0.0758711
0.013	0.0726833
0.014	0.0684463
0.015	0.0648719
0.015	0.0626932
0.016	0.0608926
0.017	0.0596048			Fig S5b
0.018	0.0568048			Concentration, M	AC9+C4
0.019	0.0536275			1e-08	0.0165873	0.0207835	0.0184004
0.02	0.0520652			1e-07	0.17576	0.201796	0.18926
0.02	0.0506687			1e-06	1.78372	2.44687	1.30777
0.021	0.0490539			3.3e-06	5.57568	6.92321	4.42567
0.022	0.0473799			1e-05	15.3999	22.6551	15.7688
0.023	0.0460279			4e-05	37.1919	57.1639	31.2099
0.024	0.0451159			7e-05	41.1308	59.8329	41.5999
0.025	0.0443747			0.0001	55.5064	93.6763	35.7146
0.025	0.0437932			0.00033		111.548	46.9195
0.026	0.0433242
0.027	0.0424862
0.028	0.0396798
0.029	0.0372654
0.03	0.0351804			Fig S5c
0.03	0.032217			log[protein]	AC9			AC9-C4
0.031	0.0290786			-6	76.1963	65.0714	56.2975	147.679	146.47	154.484
0.032	0.026986			-5.48149	63.1479	60.5201	61.0774	150.675	138.363	143.396
0.033	0.0243983			-5	69.6535	70.9098	56.9871	137.271	171.721	153.671
0.034	0.0210489			-4.48149	84.5851	79.7483	62.3616	147.338	144.217	138.299
0.035	0.0190174			-4	84.7616	73.1018	81.5449	179.862	205.418	256.813
0.035	0.0173784			-3.48149	91.7713	97.3762	111.604	181.066	274.656	339.608
0.036	0.0157457			-3	161.284	145.644	150.526	177.039	271.546	447.486
0.037	0.0140433
0.038	0.00977462
0.039	0.000299944
0.039	-0.0100089
0.04	-0.017551
0.041	-0.0216032
0.042	-0.0239622
0.043	-0.0265634
0.044	-0.0286012
0.044	-0.0309071
0.045	-0.0331219
0.046	-0.0328879
0.047	-0.030635
0.048	-0.0292758
0.049	-0.0274738
0.049	-0.0264074
0.05	-0.0262462
0.051	-0.0278066
0.052	-0.029824
0.053	-0.0306352
0.054	-0.0315865
0.054	-0.0336505
0.055	-0.0355182
0.056	-0.036993
0.057	-0.0386191
0.058	-0.041157
0.059	-0.0441229
0.059	-0.045978
0.06	-0.046581
0.061	-0.0466719
0.062	-0.0463465
0.063	-0.0462073
0.064	-0.0469041
0.064	-0.0478908
0.065	-0.0494961
0.066	-0.0502126
0.067	-0.0509266
0.068	-0.0516709
0.069	-0.051119
0.069	-0.0505441
0.07	-0.0510405
0.071	-0.0510096
0.072	-0.0499414
0.073	-0.0498064
0.074	-0.0509918
0.074	-0.0512158
0.075	-0.0504523
0.076	-0.0505144
0.077	-0.0512399
0.078	-0.0512611
0.079	-0.0500015
0.079	-0.0486824
0.08	-0.0481182
0.081	-0.0473483
0.082	-0.0472099
0.083	-0.0464928
0.084	-0.0463319
0.084	-0.0458168
0.085	-0.0441074
0.086	-0.0439852
0.087	-0.0433183
0.088	-0.0435357
0.089	-0.0476915
0.089	-0.0505968
0.09	-0.0537553
0.091	-0.0557075
0.092	-0.0563495
0.093	-0.0556972
0.094	-0.0553181
0.094	-0.0554468
0.095	-0.0550357
0.096	-0.0544706
0.097	-0.0531807
0.098	-0.0527531
0.099	-0.0542369
0.099	-0.0554445
0.1	-0.0564396
0.101	-0.0572241
0.102	-0.0582636
0.103	-0.0606972
0.104	-0.0633233
0.104	-0.0666761
0.105	-0.0685237
0.106	-0.0704173
0.107	-0.071226
0.108	-0.0715381
0.109	-0.0723252
0.109	-0.0723907
0.11	-0.0740426
0.111	-0.0758814
0.112	-0.0765146
0.113	-0.0771495
0.114	-0.0783843
0.114	-0.0794108
0.115	-0.0796799
0.116	-0.0802504
0.117	-0.0803041
0.118	-0.0809664
0.119	-0.0802104
0.119	-0.0799634
0.12	-0.0807958
0.121	-0.0822324
0.122	-0.0826299
0.123	-0.0825045
0.124	-0.0838899
0.124	-0.0851578
0.125	-0.0854389
0.126	-0.0862046
0.127	-0.0873226
0.128	-0.0879466
0.129	-0.0893148
0.129	-0.0907532
0.13	-0.0910061
0.131	-0.0905544
0.132	-0.0897104
0.133	-0.0894027
0.134	-0.0895464
0.134	-0.0919382
0.135	-0.0929452
0.136	-0.0935862
0.137	-0.0959081
0.138	-0.0965401
0.139	-0.0976157
0.139	-0.0981111
0.14	-0.0971862
0.141	-0.0962398
0.142	-0.0961007
0.143	-0.0962723
0.144	-0.0968205
0.144	-0.0961353
0.145	-0.0965186
0.146	-0.0957122
0.147	-0.0958791
0.148	-0.096422
0.149	-0.0960198
0.149	-0.0970174
0.15	-0.0970785
0.151	-0.0972035
0.152	-0.0965005
0.153	-0.0958465
0.153	-0.095546
0.154	-0.0948118
0.155	-0.0941329
0.156	-0.0940662
0.157	-0.0937862
0.158	-0.0935634
0.158	-0.094327
0.159	-0.094363
0.16	-0.095268
0.161	-0.0962942
0.162	-0.0968956
0.163	-0.0969767
0.163	-0.0966977
0.164	-0.0969212
0.165	-0.0952503
0.166	-0.0946746
0.167	-0.0960984
0.168	-0.0956317
0.168	-0.0948833
0.169	-0.0945035
0.17	-0.0932403
0.171	-0.091992
0.172	-0.0917543
0.173	-0.0928617
0.173	-0.0945439
0.174	-0.0961995
0.175	-0.0963795
0.176	-0.0955895
0.177	-0.0946683
0.178	-0.0940946
0.178	-0.0934351
0.179	-0.0908139
0.18	-0.08893
0.181	-0.0861848
0.182	-0.0834818
0.183	-0.0808614
0.183	-0.0768657
0.184	-0.0734446
0.185	-0.0706063
0.186	-0.0677374
0.187	-0.0627137
0.188	-0.0601856
0.188	-0.0563005
0.189	-0.0516623
0.19	-0.0487839
0.191	-0.0470051
0.192	-0.0449597
0.193	-0.0420719
0.193	-0.0406684
0.194	-0.0375081
0.195	-0.0342126
0.196	-0.0317002
0.197	-0.0295057
0.198	-0.0265482
0.198	-0.024406
0.199	-0.0195933
0.2	-0.0154988
0.201	-0.0111981
0.202	-0.0078525
0.203	-0.00436955
0.203	-0.00155629
0.204	0.00198163
0.205	0.00478669
0.206	0.0065218
0.207	0.00923535
0.208	0.012463
0.208	0.0159591
0.209	0.0175585
0.21	0.019073
0.211	0.0221827
0.212	0.0247985
0.213	0.025798
0.213	0.0280691
0.214	0.0317059
0.215	0.0340438
0.216	0.0361422
0.217	0.0379163
0.218	0.0400829
0.218	0.0407927
0.219	0.0412013
0.22	0.0432955
0.221	0.0439378
0.222	0.0450967
0.223	0.0448694
0.223	0.0443614
0.224	0.043936
0.225	0.0419882
0.226	0.0403357
0.227	0.0401915
0.228	0.0399748
0.228	0.0393758
0.229	0.0401943
0.23	0.039725
0.231	0.0389048
0.232	0.0382433
0.233	0.0385145
0.233	0.03826
0.234	0.0386805
0.235	0.0387278
0.236	0.0372192
0.237	0.0361458
0.238	0.0358473
0.238	0.0352344
0.239	0.0347945
0.24	0.0350482
0.241	0.0334352
0.242	0.0322512
0.243	0.0305888
0.243	0.029209
0.244	0.0284483
0.245	0.0277154
0.246	0.0259492
0.247	0.0255842
0.248	0.0261905
0.248	0.0244849
0.249	0.0219131
0.25	0.0208538
0.251	0.0202619
0.252	0.0200912
0.253	0.0199346
0.253	0.0182311
0.254	0.0180919
0.255	0.017484
0.256	0.0159797
0.257	0.0145974
0.258	0.0151761
0.258	0.0151695
0.259	0.0138782
0.26	0.0143327
0.261	0.0166597
0.262	0.0174426
0.263	0.0176041
0.263	0.0168034
0.264	0.0170702
0.265	0.0171633
0.266	0.017421
0.267	0.0167651
0.267	0.0175431
0.268	0.0169041
0.269	0.015078
0.27	0.0138532
0.271	0.0118296
0.272	0.0107394
0.272	0.0102692
0.273	0.00977921
0.274	0.0101771
0.275	0.0109183
0.276	0.00941529
0.277	0.00829688
0.277	0.00873747
0.278	0.00880889
0.279	0.00769377
0.28	0.00803793
0.281	0.00726742
0.282	0.00620565
0.282	0.00584202
0.283	0.00592425
0.284	0.00522131
0.285	0.00433843
0.286	0.00371921
0.287	0.00446186
0.287	0.00416764
0.288	0.00382265
0.289	0.00253626
0.29	0.00319054
0.291	0.00385754
0.292	0.00429076
0.292	0.00522694
0.293	0.00450925
0.294	0.00364958
0.295	0.00403876
0.296	0.00345602
0.297	0.00337154
0.297	0.00314015
0.298	0.00347382
0.299	0.00370906
0.3	0.00453158
0.301	0.00466006
0.302	0.00377813
0.302	0.00230436
0.303	0.00132085
0.304	-1.19525e-05
0.305	-0.00182156
0.306	-0.00340144
0.307	-0.00577322
0.307	-0.00791198
0.308	-0.00856162
0.309	-0.0112712
0.31	-0.013862
0.311	-0.0148899
0.312	-0.0168281
0.312	-0.018507
0.313	-0.0202675
0.314	-0.0225927
0.315	-0.0245108
0.316	-0.0276833
0.317	-0.0312126
0.317	-0.033693
0.318	-0.0352961
0.319	-0.0374085
0.32	-0.0396293
0.321	-0.0413941
0.322	-0.0409192
0.322	-0.0402509
0.323	-0.0414366
0.324	-0.0444892
0.325	-0.0463019
0.326	-0.0477052
0.327	-0.0473511
0.327	-0.0484829
0.328	-0.0508963
0.329	-0.0515131
0.33	-0.0532045
0.331	-0.0542482
0.332	-0.0559485
0.332	-0.0572919
0.333	-0.058471
0.334	-0.0625918
0.335	-0.0641724
0.336	-0.0663688
0.337	-0.0696545
0.337	-0.0715941
0.338	-0.0742758
0.339	-0.0760161
0.34	-0.0777255
0.341	-0.0802758
0.342	-0.0819377
0.342	-0.0824073
0.343	-0.0816342
0.344	-0.0816012
0.345	-0.0826895
0.346	-0.0838816
0.347	-0.0839296
0.347	-0.0845146
0.348	-0.0857254
0.349	-0.0861736
0.35	-0.0859787
0.351	-0.0857532
0.352	-0.0856984
0.352	-0.0862615
0.353	-0.0866009
0.354	-0.085719
0.355	-0.0856583
0.356	-0.0857111
0.357	-0.0848608
0.357	-0.0842353
0.358	-0.0832185
0.359	-0.0823823
0.36	-0.0813984
0.361	-0.0808646
0.362	-0.0805476
0.362	-0.080772
0.363	-0.0833784
0.364	-0.0853201
0.365	-0.085705
0.366	-0.0842732
0.367	-0.0835567
0.367	-0.0834868
0.368	-0.0838733
0.369	-0.0831037
0.37	-0.0830394
0.371	-0.083327
0.372	-0.0830653
0.372	-0.0830225
0.373	-0.0838477
0.374	-0.0848832
0.375	-0.086315
0.376	-0.0853654
0.377	-0.0847129
0.377	-0.0839208
0.378	-0.0818826
0.379	-0.0803936
0.38	-0.0801569
0.381	-0.0805939
0.381	-0.079701
0.382	-0.0785027
0.383	-0.0795337
0.384	-0.0801884
0.385	-0.0819153
0.386	-0.083885
0.386	-0.0842508
0.387	-0.0845051
0.388	-0.0842757
0.389	-0.083668
0.39	-0.0819303
0.391	-0.0811765
0.391	-0.0818574
0.392	-0.0816452
0.393	-0.080322
0.394	-0.0789577
0.395	-0.0776909
0.396	-0.0767029
0.396	-0.0755811
0.397	-0.0744059
0.398	-0.0747793
0.399	-0.0744827
0.4	-0.0738684
0.401	-0.0736666
0.401	-0.0739469
0.402	-0.074334
0.403	-0.0742204
0.404	-0.0733243
0.405	-0.0725421
0.406	-0.0726052
0.406	-0.0731132
0.407	-0.0735957
0.408	-0.0737459
0.409	-0.0732387
0.41	-0.0733751
0.411	-0.0737276
0.411	-0.0732247
0.412	-0.0734447
0.413	-0.0735724
0.414	-0.0729781
0.415	-0.0723519
0.416	-0.0715325
0.416	-0.0714132
0.417	-0.0721991
0.418	-0.0726027
0.419	-0.0731212
0.42	-0.0749838
0.421	-0.0769071
0.421	-0.0770362
0.422	-0.076374
0.423	-0.0766593
0.424	-0.0771436
0.425	-0.0766604
0.426	-0.0773097
0.426	-0.0784248
0.427	-0.0790929
0.428	-0.0791585
0.429	-0.0795424
0.43	-0.0798667
0.431	-0.0800456
0.431	-0.080031
0.432	-0.0805739
0.433	-0.0808587
0.434	-0.0805151
0.435	-0.0813056
0.436	-0.0823377
0.436	-0.0830286
0.437	-0.0840923
0.438	-0.0852838
0.439	-0.086272
0.44	-0.0867686
0.441	-0.086377
0.441	-0.0863217
0.442	-0.0867122
0.443	-0.087388
0.444	-0.0872205
0.445	-0.0877977
0.446	-0.0874578
0.446	-0.0872746
0.447	-0.0872851
0.448	-0.0869133
0.449	-0.0868696
0.45	-0.0871641
0.451	-0.0878035
0.451	-0.0884871
0.452	-0.0890924
0.453	-0.0899746
0.454	-0.0899145
0.455	-0.0899821
0.456	-0.0908937
0.456	-0.0912157
0.457	-0.0914729
0.458	-0.0910969
0.459	-0.0903216
0.46	-0.0902961
0.461	-0.0904203
0.461	-0.0899673
0.462	-0.0888216
0.463	-0.087904
0.464	-0.0877348
0.465	-0.088509
0.466	-0.0883774
0.466	-0.0887142
0.467	-0.0891933
0.468	-0.0889479
0.469	-0.0884
0.47	-0.0876222
0.471	-0.0869498
0.471	-0.0875461
0.472	-0.0884719
0.473	-0.0888084
0.474	-0.0887714
0.475	-0.0885757
0.476	-0.0887498
0.476	-0.0883568
0.477	-0.0870546
0.478	-0.0864292
0.479	-0.0865414
0.48	-0.0862079
0.481	-0.0857064
0.481	-0.0864088
0.482	-0.0876
0.483	-0.0877492
0.484	-0.087405
0.485	-0.0867623
0.486	-0.0865112
0.486	-0.0858774
0.487	-0.0867894
0.488	-0.0874798
0.489	-0.0873873
0.49	-0.087974
0.49	-0.0886957
0.491	-0.0895087
0.492	-0.0906797
0.493	-0.0913349
0.494	-0.0926445
0.495	-0.0921916
0.495	-0.0917679
0.496	-0.0916768
0.497	-0.0911155
0.498	-0.0910966
0.499	-0.0909317
0.5	-0.0900745
0.5	-0.0886002
0.501	-0.088177
0.502	-0.0883054
0.503	-0.089369
0.504	-0.0908811
0.505	-0.0916824
0.505	-0.0928365
0.506	-0.0937791
0.507	-0.0965833
0.508	-0.100508
0.509	-0.10328
0.51	-0.103361
0.51	-0.103038
0.511	-0.103557
0.512	-0.103726
0.513	-0.103907
0.514	-0.103999
0.515	-0.103757
0.515	-0.104175
0.516	-0.104526
0.517	-0.104737
0.518	-0.104706
0.519	-0.105483
0.52	-0.106175
0.52	-0.105776
0.521	-0.105579
0.522	-0.105587
0.523	-0.105474
0.524	-0.105608
0.525	-0.105566
0.525	-0.106986
0.526	-0.108067
0.527	-0.107596
0.528	-0.107626
0.529	-0.108081
0.53	-0.108589
0.53	-0.108904
0.531	-0.110335
0.532	-0.110851
0.533	-0.110488
0.534	-0.10813
0.535	-0.105661
0.535	-0.10479
0.536	-0.103795
0.537	-0.102291
0.538	-0.101401
0.539	-0.102353
0.54	-0.102551
0.54	-0.10233
0.541	-0.101721
0.542	-0.103613
0.543	-0.104927
0.544	-0.106593
0.545	-0.108352
0.545	-0.109064
0.546	-0.108836
0.547	-0.10784
0.548	-0.107657
0.549	-0.106805
0.55	-0.105574
0.55	-0.105927
0.551	-0.106077
0.552	-0.105921
0.553	-0.106388
0.554	-0.105554
0.555	-0.104979
0.555	-0.105814
0.556	-0.106189
0.557	-0.106477
0.558	-0.107239
0.559	-0.107628
0.56	-0.107602
0.56	-0.106913
0.561	-0.106233
0.562	-0.106637
0.563	-0.10682
0.564	-0.106885
0.565	-0.107092
0.565	-0.106979
0.566	-0.106487
0.567	-0.10563
0.568	-0.105604
0.569	-0.106439
0.57	-0.107114
0.57	-0.10709
0.571	-0.106707
0.572	-0.106705
0.573	-0.106798
0.574	-0.107157
0.575	-0.108098
0.575	-0.109435
0.576	-0.110389
0.577	-0.110228
0.578	-0.110054
0.579	-0.110822
0.58	-0.111662
0.58	-0.110253
0.581	-0.10769
0.582	-0.106053
0.583	-0.105718
0.584	-0.104404
0.585	-0.102794
0.585	-0.0998345
0.586	-0.0964953
0.587	-0.0945288
0.588	-0.0934858
0.589	-0.0934439
0.59	-0.0933455
0.59	-0.0938266
0.591	-0.0944017
0.592	-0.093688
0.593	-0.093859
0.594	-0.0946115
0.595	-0.0948905
0.595	-0.0949572
0.596	-0.0943399
0.597	-0.0938101
0.598	-0.0936132
0.599	-0.093064
0.6	-0.0920509
0.6	-0.0910681
0.601	-0.0898161
0.602	-0.0890596
0.603	-0.089155
0.604	-0.0892803
0.604	-0.0893859
0.605	-0.0888812
0.606	-0.0888986
0.607	-0.0884636
0.608	-0.0881964
0.609	-0.0886933
0.609	-0.0886964
0.61	-0.0888763
0.611	-0.0885153
0.612	-0.0880444
0.613	-0.0877521
0.614	-0.087703
0.614	-0.0882299
0.615	-0.0881407
0.616	-0.0881581
0.617	-0.0881475
0.618	-0.0892059
0.619	-0.0898046
0.619	-0.0903138
0.62	-0.089803
0.621	-0.0887773
0.622	-0.0884181
0.623	-0.0895793
0.624	-0.090524
0.624	-0.090532
0.625	-0.0898468
0.626	-0.0901142
0.627	-0.0912878
0.628	-0.0939258
0.629	-0.0961168
0.629	-0.09692
0.63	-0.0967844
0.631	-0.0966092
0.632	-0.0965482
0.633	-0.0966612
0.634	-0.0981623
0.634	-0.0997424
0.635	-0.100046
0.636	-0.0999314
0.637	-0.100575
0.638	-0.102044
0.639	-0.10368
0.639	-0.10558
0.64	-0.10741
0.641	-0.109194
0.642	-0.11071
0.643	-0.111442
0.644	-0.112093
0.644	-0.112484
0.645	-0.112852
0.646	-0.113267
0.647	-0.11401
0.648	-0.113962
0.649	-0.113755
0.649	-0.114617
0.65	-0.114858
0.651	-0.114764
0.652	-0.115184
0.653	-0.115938
0.654	-0.116501
0.654	-0.117039
0.655	-0.116988
0.656	-0.116417
0.657	-0.115246
0.658	-0.114307
0.659	-0.11413
0.659	-0.114343
0.66	-0.114675
0.661	-0.115167
0.662	-0.115492
0.663	-0.115414
0.664	-0.115355
0.664	-0.114559
0.665	-0.113047
0.666	-0.111978
0.667	-0.112448
0.668	-0.112272
0.669	-0.111553
0.669	-0.110255
0.67	-0.109411
0.671	-0.109234
0.672	-0.109467
0.673	-0.110169
0.674	-0.109735
0.674	-0.108772
0.675	-0.10877
0.676	-0.109097
0.677	-0.109447
0.678	-0.109868
0.679	-0.109073
0.679	-0.107714
0.68	-0.105362
0.681	-0.102785
0.682	-0.101412
0.683	-0.100327
0.684	-0.0995347
0.684	-0.0996441
0.685	-0.0999307
0.686	-0.0998195
0.687	-0.0987374
0.688	-0.0976089
0.689	-0.0969884
0.689	-0.0967989
0.69	-0.0963686
0.691	-0.0949958
0.692	-0.0941337
0.693	-0.0937227
0.694	-0.0938477
0.694	-0.0945607
0.695	-0.095495
0.696	-0.0957333
0.697	-0.0955226
0.698	-0.0956661
0.699	-0.0955718
0.699	-0.0953453
0.7	-0.0945469
0.701	-0.0933627
0.702	-0.0920589
0.703	-0.090992
0.704	-0.0908559
0.704	-0.0920649
0.705	-0.0928479
0.706	-0.094035
0.707	-0.0957423
0.708	-0.0968882
0.709	-0.0976449
0.709	-0.0993169
0.71	-0.101006
0.711	-0.101812
0.712	-0.101443
0.713	-0.101425
0.714	-0.101264
0.714	-0.100298
0.715	-0.10055
0.716	-0.100962
0.717	-0.0997232
0.718	-0.097906
0.718	-0.0961408
0.719	-0.095561
0.72	-0.0947906
0.721	-0.0953059
0.722	-0.0964025
0.723	-0.0978348
0.723	-0.0973428
0.724	-0.0972662
0.725	-0.096651
0.726	-0.0969108
0.727	-0.0967957
0.728	-0.0967097
0.728	-0.0973581
0.729	-0.0976231
0.73	-0.0975174
0.731	-0.0980795
0.732	-0.0986066
0.733	-0.100269
0.733	-0.101183
0.734	-0.102289
0.735	-0.102963
0.736	-0.102639
0.737	-0.102479
0.738	-0.10308
0.738	-0.104189
0.739	-0.10583
0.74	-0.10631
0.741	-0.107787
0.742	-0.107908
0.743	-0.108408
0.743	-0.110446
0.744	-0.111723
0.745	-0.112084
0.746	-0.111382
0.747	-0.110412
0.748	-0.110433
0.748	-0.111526
0.749	-0.111459
0.75	-0.11163
0.751	-0.111683
0.752	-0.111453
0.753	-0.111503
0.753	-0.112539
0.754	-0.11275
0.755	-0.111025
0.756	-0.110622
0.757	-0.111095
0.758	-0.110667
0.758	-0.11091
0.759	-0.111221
0.76	-0.11102
0.761	-0.109989
0.762	-0.110074
0.763	-0.10946
0.763	-0.108384
0.764	-0.107043
0.765	-0.107215
0.766	-0.107365
0.767	-0.107794
0.768	-0.107787
0.768	-0.107972
0.769	-0.107512
0.77	-0.107156
0.771	-0.106073
0.772	-0.103005
0.773	-0.0987707
0.773	-0.0964177
0.774	-0.0937964
0.775	-0.0918577
0.776	-0.0896671
0.777	-0.0876534
0.778	-0.0850977
0.778	-0.0839098
0.779	-0.0822696
0.78	-0.0811104
0.781	-0.0791252
0.782	-0.078749
0.783	-0.0776398
0.783	-0.0779698
0.784	-0.0774865
0.785	-0.075147
0.786	-0.0740003
0.787	-0.072159
0.788	-0.0712595
0.788	-0.071581
0.789	-0.0721478
0.79	-0.0712658
0.791	-0.0716929
0.792	-0.070909
0.793	-0.0694499
0.793	-0.0693136
0.794	-0.0691606
0.795	-0.0681803
0.796	-0.0687018
0.797	-0.0710471
0.798	-0.0722795
0.798	-0.0722184
0.799	-0.0737979
0.8	-0.0752485
0.801	-0.0764546
0.802	-0.0773793
0.803	-0.0794621
0.803	-0.0796424
0.804	-0.080645
0.805	-0.081708
0.806	-0.0833931
0.807	-0.0834485
0.808	-0.0824187
0.808	-0.081054
0.809	-0.0805394
0.81	-0.078979
0.811	-0.0789928
0.812	-0.0778013
0.813	-0.0782112
0.813	-0.0811693
0.814	-0.0840916
0.815	-0.0847394
0.816	-0.0849999
0.817	-0.0862243
0.818	-0.0877564
0.818	-0.0896378
0.819	-0.0913328
0.82	-0.0916895
0.821	-0.0926553
0.822	-0.0937703
0.823	-0.0942133
0.823	-0.0948025
0.824	-0.0955354
0.825	-0.0961702
0.826	-0.0971991
0.827	-0.0989014
0.828	-0.100013
0.828	-0.101266
0.829	-0.102087
0.83	-0.103202
0.831	-0.102284
0.832	-0.100173
0.832	-0.0997832
0.833	-0.100861
0.834	-0.101387
0.835	-0.101078
0.836	-0.100845
0.837	-0.09954
0.837	-0.0981043
0.838	-0.096521
0.839	-0.0969697
0.84	-0.0954542
0.841	-0.094185
0.842	-0.0929051
0.842	-0.0916066
0.843	-0.0918801
0.844	-0.091312
0.845	-0.0918562
0.846	-0.0913688
0.847	-0.0899978
0.847	-0.0894427
0.848	-0.0901287
0.849	-0.0919622
0.85	-0.0929044
0.851	-0.0932716
0.852	-0.0941997
0.852	-0.0951727
0.853	-0.0954746
0.854	-0.0963887
0.855	-0.0978251
0.856	-0.0995826
0.857	-0.101801
0.857	-0.105448
0.858	-0.106122
0.859	-0.106794
0.86	-0.106086
0.861	-0.105865
0.862	-0.106208
0.862	-0.106327
0.863	-0.106779
0.864	-0.10669
0.865	-0.106586
0.866	-0.106632
0.867	-0.106354
0.867	-0.106034
0.868	-0.10474
0.869	-0.103331
0.87	-0.103822
0.871	-0.103779
0.872	-0.104711
0.872	-0.105645
0.873	-0.106732
0.874	-0.105981
0.875	-0.106239
0.876	-0.105767
0.877	-0.105039
0.877	-0.105165
0.878	-0.105721
0.879	-0.106565
0.88	-0.106536
0.881	-0.104595
0.882	-0.10512
0.882	-0.104151
0.883	-0.104233
0.884	-0.104077
0.885	-0.104807
0.886	-0.104133
0.887	-0.103286
0.887	-0.1032
0.888	-0.103212
0.889	-0.103388
0.89	-0.102667
0.891	-0.101744
0.892	-0.10225
0.892	-0.10082
0.893	-0.0996008
0.894	-0.09844
0.895	-0.0991572
0.896	-0.0973146
0.897	-0.0959598
0.897	-0.0949348
0.898	-0.0947607
0.899	-0.0925784
0.9	-0.0914975
0.901	-0.0895906
0.902	-0.0893512
0.902	-0.0892813
0.903	-0.088636
0.904	-0.0867954
0.905	-0.0851503
0.906	-0.0847539
0.907	-0.0846837
0.907	-0.0836485
0.908	-0.0839475
0.909	-0.0820038
0.91	-0.0825831
0.911	-0.0844696
0.912	-0.0845993
0.912	-0.085525
0.913	-0.0844785
0.914	-0.0824653
0.915	-0.0834257
0.916	-0.0843837
0.917	-0.0838818
0.917	-0.0847588
0.918	-0.0864004
0.919	-0.0878891
0.92	-0.0889822
0.921	-0.0893646
0.922	-0.0899368
0.922	-0.0910439
0.923	-0.0916251
0.924	-0.0930984
0.925	-0.0924144
0.926	-0.0922839
0.927	-0.0922525
0.927	-0.0936843
0.928	-0.0941647
0.929	-0.0945309
0.93	-0.0963234
0.931	-0.0976953
0.932	-0.0975769
0.932	-0.0974333
0.933	-0.0962681
0.934	-0.0969639
0.935	-0.0996706
0.936	-0.099854
0.937	-0.100483
0.937	-0.102884
0.938	-0.103886
0.939	-0.103894
0.94	-0.10387
0.941	-0.104575
0.941	-0.105009
0.942	-0.105827
0.943	-0.106834
0.944	-0.107194
0.945	-0.106586
0.946	-0.107869
0.946	-0.10787
0.947	-0.1082
0.948	-0.108072
0.949	-0.108694
0.95	-0.108084
0.951	-0.109389
0.951	-0.108737
0.952	-0.108373
0.953	-0.107164
0.954	-0.105642
0.955	-0.104738
0.956	-0.105042
0.956	-0.10398
0.957	-0.103069
0.958	-0.103037
0.959	-0.103062
0.96	-0.101691
0.961	-0.0996694
0.961	-0.0986297
0.962	-0.0964074
0.963	-0.095594
0.964	-0.0944602
0.965	-0.0938977
0.966	-0.0929091
0.966	-0.0929472
0.967	-0.0934597
0.968	-0.0929817
0.969	-0.091706
0.97	-0.0915219
0.971	-0.0904738
0.971	-0.0895229
0.972	-0.0888449
0.973	-0.0892926
0.974	-0.0896789
0.975	-0.091233
0.976	-0.0923477
0.976	-0.0910759
0.977	-0.091112
0.978	-0.0896277
0.979	-0.0891816
0.98	-0.0883854
0.981	-0.0883419
0.981	-0.0874932
0.982	-0.0871492
0.983	-0.0867857
0.984	-0.0872607
0.985	-0.0870715
0.986	-0.0863576
0.986	-0.0866861
0.987	-0.0867168
0.988	-0.0863953
0.989	-0.087441
0.99	-0.0890996
0.991	-0.0897887
0.991	-0.0904005
0.992	-0.0915472
0.993	-0.0937279
0.994	-0.0951654
0.995	-0.0977923
0.996	-0.0992322
0.996	-0.099956
0.997	-0.10105
0.998	-0.103578
0.999	-0.105029
1	-0.106295
1.001	-0.107506
1.001	-0.109246
1.002	-0.111535
1.003	-0.114592
1.004	-0.117944
1.005	-0.119996
1.006	-0.12207
1.006	-0.124775
1.007	-0.126709
1.008	-0.128985
1.009	-0.130062
1.01	-0.131469
1.011	-0.132976
1.011	-0.134754
1.012	-0.137156
1.013	-0.139418
1.014	-0.139604
1.015	-0.138376
1.016	-0.139158
1.016	-0.139714
1.017	-0.139904
1.018	-0.140391
1.019	-0.142267
1.02	-0.145374
1.021	-0.146913
1.021	-0.148941
1.022	-0.150527
1.023	-0.152046
1.024	-0.152864
1.025	-0.155062
1.026	-0.15632
1.026	-0.156976
1.027	-0.159249
1.028	-0.161571
1.029	-0.164498
1.03	-0.16698
1.031	-0.167445
1.031	-0.168655
1.032	-0.170061
1.033	-0.171361
1.034	-0.172161
1.035	-0.172727
1.036	-0.172687
1.036	-0.172875
1.037	-0.173227
1.038	-0.172595
1.039	-0.174396
1.04	-0.174965
1.041	-0.175612
1.041	-0.176464
1.042	-0.176437
1.043	-0.176419
1.044	-0.176406
1.045	-0.176004
1.046	-0.175198
1.046	-0.175151
1.047	-0.175854
1.048	-0.175442
1.049	-0.175729
1.05	-0.175951
1.051	-0.176165
1.051	-0.177361
1.052	-0.178845
1.053	-0.179323
1.054	-0.180431
1.055	-0.179561
1.055	-0.17944
1.056	-0.180428
1.057	-0.181534
1.058	-0.182796
1.059	-0.183282
1.06	-0.184622
1.06	-0.185562
1.061	-0.18558
1.062	-0.18584
1.063	-0.186332
1.064	-0.185895
1.065	-0.185172
1.065	-0.184757
1.066	-0.184541
1.067	-0.185277
1.068	-0.185838
1.069	-0.184812
1.07	-0.184227
1.07	-0.182822
1.071	-0.181659
1.072	-0.180694
1.073	-0.178347
1.074	-0.17686
1.075	-0.176538
1.075	-0.175917
1.076	-0.174538
1.077	-0.173061
1.078	-0.170871
1.079	-0.17031
1.08	-0.171695
1.08	-0.170144
1.081	-0.169024
1.082	-0.169354
1.083	-0.16897
1.084	-0.170179
1.085	-0.171299
1.085	-0.170184
1.086	-0.168863
1.087	-0.169382
1.088	-0.170741
1.089	-0.17119
1.09	-0.172064
1.09	-0.171551
1.091	-0.170596
1.092	-0.170112
1.093	-0.168709
1.094	-0.166671
1.095	-0.165278
1.095	-0.163392
1.096	-0.162831
1.097	-0.163144
1.098	-0.163922
1.099	-0.16382
1.1	-0.162625
1.1	-0.163088
1.101	-0.16358
1.102	-0.162851
1.103	-0.162323
1.104	-0.161303
1.105	-0.159445
1.105	-0.158911
1.106	-0.159749
1.107	-0.160791
1.108	-0.160509
1.109	-0.159684
1.11	-0.158516
1.11	-0.158679
1.111	-0.158774
1.112	-0.158792
1.113	-0.15943
1.114	-0.160386
1.115	-0.161807
1.115	-0.162543
1.116	-0.162043
1.117	-0.162241
1.118	-0.162908
1.119	-0.164257
1.12	-0.16537
1.12	-0.165899
1.121	-0.16641
1.122	-0.166695
1.123	-0.166237
1.124	-0.165956
1.125	-0.165904
1.125	-0.165384
1.126	-0.163968
1.127	-0.164228
1.128	-0.165442
1.129	-0.165068
1.13	-0.163438
1.13	-0.161558
1.131	-0.160001
1.132	-0.158543
1.133	-0.158205
1.134	-0.158892
1.135	-0.160048
1.135	-0.1618
1.136	-0.16276
1.137	-0.162693
1.138	-0.161569
1.139	-0.161179
1.14	-0.160698
1.14	-0.161417
1.141	-0.161332
1.142	-0.160677
1.143	-0.159908
1.144	-0.159956
1.145	-0.159177
1.145	-0.159133
1.146	-0.159578
1.147	-0.159935
1.148	-0.160478
1.149	-0.160464
1.15	-0.160423
1.15	-0.160403
1.151	-0.160675
1.152	-0.1616
1.153	-0.161963
1.154	-0.1628
1.155	-0.163217
1.155	-0.16298
1.156	-0.162063
1.157	-0.161628
1.158	-0.161954
1.159	-0.162337
1.16	-0.162468
1.16	-0.162752
1.161	-0.16332
1.162	-0.16345
1.163	-0.163469
1.164	-0.163496
1.165	-0.163356
1.165	-0.162464
1.166	-0.161171
1.167	-0.160311
1.168	-0.159258
1.169	-0.158616
1.169	-0.157949
1.17	-0.156745
1.171	-0.155436
1.172	-0.154347
1.173	-0.15412
1.174	-0.155385
1.174	-0.155745
1.175	-0.153776
1.176	-0.151225
1.177	-0.148144
1.178	-0.146031
1.179	-0.145231
1.179	-0.146073
1.18	-0.147283
1.181	-0.146992
1.182	-0.14632
1.183	-0.146
1.184	-0.145248
1.184	-0.144358
1.185	-0.143744
1.186	-0.143224
1.187	-0.142743
1.188	-0.141823
1.189	-0.140029
1.189	-0.138006
1.19	-0.137181
1.191	-0.136482
1.192	-0.135907
1.193	-0.134595
1.194	-0.133019
1.194	-0.131407
1.195	-0.129499
1.196	-0.127586
1.197	-0.125989
1.198	-0.124251
1.199	-0.12296
1.199	-0.12141
1.2	-0.11898
1.201	-0.116973
1.202	-0.115587
1.203	-0.114357
1.204	-0.113851
1.204	-0.11314
1.205	-0.112606
1.206	-0.113096
1.207	-0.112901
1.208	-0.112539
1.209	-0.111811
1.209	-0.111912
1.21	-0.112554
1.211	-0.11165
1.212	-0.111172
1.213	-0.112806
1.214	-0.114343
1.214	-0.114638
1.215	-0.113905
1.216	-0.113221
1.217	-0.113908
1.218	-0.115406
1.219	-0.116411
1.219	-0.116923
1.22	-0.116673
1.221	-0.116456
1.222	-0.115046
1.223	-0.114637
1.224	-0.114266
1.224	-0.112847
1.225	-0.111856
1.226	-0.111201
1.227	-0.111027
1.228	-0.110962
1.229	-0.110261
1.229	-0.108871
1.23	-0.108992
1.231	-0.108406
1.232	-0.107023
1.233	-0.106035
1.234	-0.105501
1.234	-0.105739
1.235	-0.105975
1.236	-0.10677
1.237	-0.108084
1.238	-0.109372
1.239	-0.110849
1.239	-0.111711
1.24	-0.11155
1.241	-0.111843
1.242	-0.112668
1.243	-0.112854
1.244	-0.111815
1.244	-0.110637
1.245	-0.110687
1.246	-0.109903
1.247	-0.108266
1.248	-0.107368
1.249	-0.10669
1.249	-0.106423
1.25	-0.106077
1.251	-0.105003
1.252	-0.10434
1.253	-0.10461
1.254	-0.105208
1.254	-0.105215
1.255	-0.104871
1.256	-0.10452
1.257	-0.103352
1.258	-0.102972
1.259	-0.103387
1.259	-0.102928
1.26	-0.102888
1.261	-0.102035
1.262	-0.10212
1.263	-0.101765
1.264	-0.100856
1.264	-0.099901
1.265	-0.0997877
1.266	-0.100413
1.267	-0.101232
1.268	-0.101978
1.269	-0.102188
1.269	-0.102673
1.27	-0.103368
1.271	-0.104586
1.272	-0.104942
1.273	-0.105284
1.274	-0.105608
1.274	-0.106018
1.275	-0.105785
1.276	-0.105261
1.277	-0.105664
1.278	-0.105053
1.279	-0.103559
1.279	-0.102086
1.28	-0.100765
1.281	-0.100409
1.282	-0.101249
1.283	-0.101723
1.283	-0.102083
1.284	-0.102177
1.285	-0.102566
1.286	-0.103476
1.287	-0.103858
1.288	-0.104851
1.288	-0.106553
1.289	-0.107282
1.29	-0.107769
1.291	-0.108184
1.292	-0.108729
1.293	-0.1099
1.293	-0.109723
1.294	-0.10933
1.295	-0.109012
1.296	-0.107824
1.297	-0.106631
1.298	-0.106154
1.298	-0.10509
1.299	-0.104138
1.3	-0.103172
1.301	-0.102009
1.302	-0.101126
1.303	-0.101334
1.303	-0.101334
1.304	-0.101324
1.305	-0.102382
1.306	-0.103281
1.307	-0.102712
1.308	-0.101568
1.308	-0.100719
1.309	-0.101761
1.31	-0.101645
1.311	-0.101793
1.312	-0.101844
1.313	-0.102103
1.313	-0.103033
1.314	-0.103605
1.315	-0.104538
1.316	-0.103976
1.317	-0.104055
1.318	-0.103928
1.318	-0.102656
1.319	-0.102732
1.32	-0.103261
1.321	-0.104318
1.322	-0.104781
1.323	-0.105383
1.323	-0.105685
1.324	-0.105594
1.325	-0.104684
1.326	-0.104202
1.327	-0.105413
1.328	-0.105497
1.328	-0.105085
1.329	-0.104277
1.33	-0.102799
1.331	-0.102051
1.332	-0.101597
1.333	-0.10197
1.333	-0.102089
1.334	-0.101361
1.335	-0.100515
1.336	-0.0997277
1.337	-0.0982964
1.338	-0.0985563
1.338	-0.0985613
1.339	-0.0983019
1.34	-0.0989629
1.341	-0.100115
1.342	-0.101194
1.343	-0.101917
1.343	-0.102958
1.344	-0.104984
1.345	-0.107785
1.346	-0.110588
1.347	-0.111423
1.348	-0.11395
1.348	-0.114622
1.349	-0.115711
1.35	-0.11757
1.351	-0.117885
1.352	-0.119563
1.353	-0.120927
1.353	-0.121933
1.354	-0.122577
1.355	-0.12161
1.356	-0.120938
1.357	-0.121269
1.358	-0.122332
1.358	-0.12268
1.359	-0.123567
1.36	-0.124611
1.361	-0.123862
1.362	-0.12338
1.363	-0.123201
1.363	-0.123133
1.364	-0.121883
1.365	-0.121692
1.366	-0.120708
1.367	-0.121367
1.368	-0.122159
1.368	-0.121308
1.369	-0.120797
1.37	-0.119841
1.371	-0.119734
1.372	-0.119774
1.373	-0.118508
1.373	-0.117952
1.374	-0.115476
1.375	-0.114453
1.376	-0.112753
1.377	-0.112049
1.378	-0.111746
1.378	-0.11236
1.379	-0.110672
1.38	-0.110742
1.381	-0.110605
1.382	-0.110706
1.383	-0.11053
1.383	-0.109328
1.384	-0.108935
1.385	-0.108773
1.386	-0.107131
1.387	-0.10452
1.388	-0.100625
1.388	-0.0992829
1.389	-0.0957824
1.39	-0.0955244
1.391	-0.095011
1.392	-0.0916075
1.393	-0.0892975
1.393	-0.0864292
1.394	-0.0834897
1.395	-0.0808712
1.396	-0.0779924
1.397	-0.0771207
1.397	-0.0765222
1.398	-0.0755886
1.399	-0.0733862
1.4	-0.071912
1.401	-0.0692869
1.402	-0.0672243
1.402	-0.0673466
1.403	-0.067416
1.404	-0.0672586
1.405	-0.0669264
1.406	-0.0668185
1.407	-0.0657531
1.407	-0.0656859
1.408	-0.0643233
1.409	-0.0633381
1.41	-0.0624489
1.411	-0.0623671
1.412	-0.0618293
1.412	-0.0600275
1.413	-0.0588063
1.414	-0.058675
1.415	-0.0571739
1.416	-0.0587165
1.417	-0.0588593
1.417	-0.0602371
1.418	-0.0615844
1.419	-0.0626041
1.42	-0.0639989
1.421	-0.0653941
1.422	-0.0659463
1.422	-0.0664358
1.423	-0.0675941
1.424	-0.0665958
1.425	-0.067402
1.426	-0.0669816
1.427	-0.0677871
1.427	-0.0680568
1.428	-0.0681736
1.429	-0.0690599
1.43	-0.0694721
1.431	-0.0695229
1.432	-0.069115
1.432	-0.0699726
1.433	-0.0708899
1.434	-0.0709565
1.435	-0.0704374
1.436	-0.0710173
1.437	-0.0721853
1.437	-0.0736688
1.438	-0.0742306
1.439	-0.0750781
1.44	-0.0758013
1.441	-0.0767349
1.442	-0.0785356
1.442	-0.0812907
1.443	-0.0834914
1.444	-0.0837117
1.445	-0.0843829
1.446	-0.0846084
1.447	-0.0849561
1.447	-0.0855647
1.448	-0.0861727
1.449	-0.0863647
1.45	-0.0881285
1.451	-0.0891036
1.452	-0.0897253
1.452	-0.0895908
1.453	-0.0900744
1.454	-0.0905583
1.455	-0.0914577
1.456	-0.0914165
1.457	-0.0940207
1.457	-0.0950155
1.458	-0.0953562
1.459	-0.0952354
1.46	-0.0952785
1.461	-0.0956758
1.462	-0.0953684
1.462	-0.0945787
1.463	-0.0932648
1.464	-0.0915832
1.465	-0.0918814
1.466	-0.092
1.467	-0.0913578
1.467	-0.091347
1.468	-0.0900934
1.469	-0.0894007
1.47	-0.0888823
1.471	-0.0884605
1.472	-0.0887629
1.472	-0.0895146
1.473	-0.0900942
1.474	-0.0899603
1.475	-0.0902396
1.476	-0.0905322
1.477	-0.0923021
1.477	-0.0918662
1.478	-0.0906805
1.479	-0.091017
1.48	-0.0908091
1.481	-0.0898472
1.482	-0.0888836
1.482	-0.0885165
1.483	-0.0877728
1.484	-0.0868347
1.485	-0.0860271
1.486	-0.0861657
1.487	-0.083349
1.487	-0.0823117
1.488	-0.0819543
1.489	-0.0809699
1.49	-0.0806973
1.491	-0.0802326
1.492	-0.0771333
1.492	-0.0766515
1.493	-0.0755713
1.494	-0.0755784
1.495	-0.0761502
1.496	-0.0771051
1.497	-0.0767442
1.497	-0.077917
1.498	-0.0772023
1.499	-0.0770388
1.5	-0.0769498
1.501	-0.0769872
1.502	-0.0770525
1.502	-0.0755313
1.503	-0.074909
1.504	-0.0749859
1.505	-0.0758207
1.506	-0.0780964
1.506	-0.0770311
1.507	-0.0770439
1.508	-0.0777832
1.509	-0.0786009
1.51	-0.079957
1.511	-0.0806429
1.511	-0.0806266
1.512	-0.0815472
1.513	-0.0811476
1.514	-0.0814521
1.515	-0.080926
1.516	-0.0809081
1.516	-0.0812542
1.517	-0.0825735
1.518	-0.0821775
1.519	-0.0825041
1.52	-0.0829916
1.521	-0.0828454
1.521	-0.0832118
1.522	-0.0835835
1.523	-0.0853525
1.524	-0.086891
1.525	-0.0873566
1.526	-0.0881263
1.526	-0.0888896
1.527	-0.0897104
1.528	-0.0915216
1.529	-0.0930963
1.53	-0.0935594
1.531	-0.0948716
1.531	-0.0952152
1.532	-0.0959731
1.533	-0.0982766
1.534	-0.0976051
1.535	-0.0971994
1.536	-0.0977406
1.536	-0.097305
1.537	-0.0971384
1.538	-0.0970743
1.539	-0.0976254
1.54	-0.0972163
1.541	-0.0965048
1.541	-0.096618
1.542	-0.0967988
1.543	-0.0965388
1.544	-0.0972371
1.545	-0.0985976
1.546	-0.0995622
1.546	-0.100124
1.547	-0.0996149
1.548	-0.100946
1.549	-0.102113
1.55	-0.101724
1.551	-0.101509
1.551	-0.101735
1.552	-0.10106
1.553	-0.10059
1.554	-0.100178
1.555	-0.100219
1.556	-0.100074
1.556	-0.100027
1.557	-0.0998786
1.558	-0.0995549
1.559	-0.0980374
1.56	-0.0975691
1.561	-0.097109
1.561	-0.096737
1.562	-0.0968495
1.563	-0.0971264
1.564	-0.096672
1.565	-0.0949967
1.566	-0.0938385
1.566	-0.0943536
1.567	-0.0941186
1.568	-0.094627
1.569	-0.0949696
1.57	-0.0958018
1.571	-0.0943238
1.571	-0.0944972
1.572	-0.0946762
1.573	-0.0955752
1.574	-0.0958381
1.575	-0.0963385
1.576	-0.098165
1.576	-0.100767
1.577	-0.101563
1.578	-0.101897
1.579	-0.102577
1.58	-0.105196
1.581	-0.107157
1.581	-0.108237
1.582	-0.110187
1.583	-0.112253
1.584	-0.114053
1.585	-0.116058
1.586	-0.118821
1.586	-0.119832
1.587	-0.12039
1.588	-0.121526
1.589	-0.123225
1.59	-0.124371
1.591	-0.125867
1.591	-0.12803
1.592	-0.13069
1.593	-0.13223
1.594	-0.133339
1.595	-0.13506
1.596	-0.137037
1.596	-0.138461
1.597	-0.139603
1.598	-0.141233
1.599	-0.141755
1.6	-0.142781
1.601	-0.144077
1.601	-0.146148
1.602	-0.147396
1.603	-0.148981
1.604	-0.151132
1.605	-0.153682
1.606	-0.155722
1.606	-0.157639
1.607	-0.159179
1.608	-0.158398
1.609	-0.158885
1.61	-0.159731
1.611	-0.160635
1.611	-0.163154
1.612	-0.164966
1.613	-0.166293
1.614	-0.167917
1.615	-0.167897
1.616	-0.169742
1.616	-0.169007
1.617	-0.169009
1.618	-0.168865
1.619	-0.16951
1.62	-0.170774
1.62	-0.170758
1.621	-0.169705
1.622	-0.168706
1.623	-0.168394
1.624	-0.167796
1.625	-0.167233
1.625	-0.1659
1.626	-0.165509
1.627	-0.16395
1.628	-0.163124
1.629	-0.16326
1.63	-0.162409
1.63	-0.160824
1.631	-0.159659
1.632	-0.158081
1.633	-0.157201
1.634	-0.156279
1.635	-0.155489
1.635	-0.15523
1.636	-0.154897
1.637	-0.152781
1.638	-0.150718
1.639	-0.149075
1.64	-0.147652
1.64	-0.146711
1.641	-0.14603
1.642	-0.145071
1.643	-0.143184
1.644	-0.141961
1.645	-0.14071
1.645	-0.13893
1.646	-0.136269
1.647	-0.134173
1.648	-0.132059
1.649	-0.130164
1.65	-0.129429
1.65	-0.127649
1.651	-0.124681
1.652	-0.122025
1.653	-0.11795
1.654	-0.115674
1.655	-0.113714
1.655	-0.110883
1.656	-0.109983
1.657	-0.109031
1.658	-0.108694
1.659	-0.1075
1.66	-0.106289
1.66	-0.105524
1.661	-0.103779
1.662	-0.103059
[truncated: 29,762 more rows]
